# Supplementary material for: A Kinome-Wide Synthetic Lethal CRISPR/Cas9 Screen Reveals That mTOR Inhibition Prevents Adaptive Resistance to CDK4/CDK6 Blockade in HNSCC
Source: Cancer Res Commun. 2024 Jul 29;4(7):1850–62. doi: 10.1158/2767-9764.CRC-24-0247 (PMC11284272; doi:10.1158/2767-9764.CRC-24-0247)
Supplement: Supplementary Tables 2 -5 — List of dropout sgRNAs, non-targeting control sgRNAs, selected sensitizing genes, and KEGG pathway analysis of sensitizing genes [file crc-24-0247_supplementary_tables_2_-5_suppst2tost5.xlsx]

## Sheet: Table S2
Supplementary Table S2. List of dropout sgRNAs
sgRNA	Gene	Counts	Control counts (mean)	Fold Change	p-value (adj.)
BRUKINa0490	MTOR	1.26717	267.939	0.00472931	1.58e-15
BRUKINa1334	SRPK1	0	85.5186	0.0115582	4.13e-10
BRUKINa0963	PIK3C3	0	73.512	0.0134207	1.94e-09
BRUKINa0360	DYRK1A	0	70.2977	0.0140257	2.57e-09
BRUKINa1665	BAZ1B	0	65.1007	0.0151284	5.39e-09
BRUKINa0743	MST1	0	58.8931	0.0166964	1.55e-08
BRUKINa0830	PAK2	0	56.0029	0.017543	2.44e-08
BRUKINa0547	GTF2H1	0	53.5341	0.0183372	3.68e-08
BRUKINa1424	TPR	0	51.0804	0.0192011	5.72e-08
BRUKINa3014	EIF2AK4	0	47.1982	0.0207477	1.3e-07
BRUKINa0828	PAK2	0	45.727	0.0214009	1.71e-07
BRUKINa1492	CDC7	0	42.9452	0.0227556	3.21e-07
BRUKINa2373	RIOK2	0	40.731	0.023963	4.99e-07
BRUKINa1387	MAP3K7	0	39.65	0.0246003	6.29e-07
BRUKINa0169	CDK1	1.26717	46.6723	0.0271503	1.1e-06
BRUKINa2724	TP53RK	0	35.3296	0.0275258	1.72e-06
BRUKINa0755	MVK	0	35.2122	0.027615	1.72e-06
BRUKINa0122	BUB1	0	32.7636	0.0296177	3.36e-06
BRUKINa2323	RFK	0	32.39	0.0299491	3.63e-06
BRUKINa1683	PKMYT1	1.26717	41.8637	0.0302688	3e-06
BRUKINa1021	PLK1	0	31.759	0.030526	4.26e-06
BRUKINa1951	PNKP	0	31.3911	0.0308727	4.62e-06
BRUKINa1890	PMVK	0	28.6242	0.0337561	1.09e-05
BRUKINa1466	WEE1	0	28.2413	0.0341982	1.21e-05
BRUKINa1494	CDC7	0	25.8434	0.0372532	2.45e-05
BRUKINa2056	NUP62	0	22.8632	0.0419056	7.54e-05
BRUKINa2233	CMPK1	0	22.5746	0.0424185	8e-05
BRUKINa2585	COASY	0	22.5092	0.0425366	8e-05
BRUKINa0829	PAK2	0	21.2241	0.0449962	0.000125918
BRUKINa1831	LRPPRC	0	20.9282	0.0456034	0.000139205
BRUKINa1354	AURKA	0	19.9946	0.0476312	0.000202966
BRUKINa0205	CHEK1	0	19.4026	0.0490134	0.000245674
BRUKINa0582	HUS1	1.26717	25.5232	0.0496476	0.00022471
BRUKINa2727	TP53RK	0	19.0189	0.0499528	0.000285105
BRUKINa1842	NME6	0	18.7352	0.0506709	0.000314701
BRUKINa2538	NOL9	0	18.7047	0.0507494	0.000314701
BRUKINa1980	SEPHS2	0	17.9943	0.0526475	0.000426403
BRUKINa2668	MASTL	0	17.2765	0.054715	0.000550993
BRUKINa0357	DTYMK	2.53433	46.3157	0.0547187	5.22e-06
BRUKINa1647	RPS6KA4	0	17.0656	0.0553538	0.000586674
BRUKINa0497	GAK	0	16.7043	0.0564835	0.000672637
BRUKINa1914	CLP1	0	15.9841	0.0588786	0.000906436
BRUKINa2003	SMG1	0	15.5029	0.0605955	0.00109076
BRUKINa1982	SEPHS2	0	15.4797	0.0606806	0.00109076
BRUKINa0558	GUK1	1.26717	20.604	0.061501	0.00105479
BRUKINa0367	EGFR	0	14.8876	0.062942	0.00142536
BRUKINa1818	ACTR2	0	14.3353	0.0652092	0.00175949
BRUKINa0198	CDK7	0	14.1897	0.0658339	0.00184564
BRUKINa1493	CDC7	0	14.1417	0.0660426	0.00186683
BRUKINa0770	NEK2	1.26717	18.8709	0.0671494	0.00184564
BRUKINa1983	SEPHS2	0	13.5448	0.0687533	0.0024762
BRUKINa0264	CRKL	0	13.4315	0.069293	0.0025769
BRUKINa0201	CDK9	0	12.9874	0.0714928	0.00307597
BRUKINa0127	BUB1B	0	12.8998	0.0719436	0.00318037
BRUKINa0120	BUB1	0	12.5482	0.0738103	0.00364759
BRUKINa2539	NOL9	0	12.2548	0.0754445	0.00415184
BRUKINa1025	EXOSC10	1.26717	16.7093	0.0758359	0.00383279
BRUKINa0281	CSNK1A1	0	11.5453	0.0797112	0.00581724
BRUKINa2726	TP53RK	3.8015	47.3595	0.0802691	1.73e-05
BRUKINa0206	CHEK1	0	10.9648	0.0835785	0.00766725
BRUKINa1198	MAP2K7	13.9388	151.069	0.0922679	4.19e-07
BRUKINa1489	TRRAP	0	9.67483	0.0936783	0.015285
BRUKINa1816	ACTR2	0	9.57063	0.0946017	0.0158649
BRUKINa2167	NRBP1	0	9.57063	0.0946017	0.0158649
BRUKINa0831	PAK2	1.26717	13.2925	0.0953292	0.0154577
BRUKINa0372	MARK2	0	9.03228	0.0996782	0.0207786
BRUKINa0482	FXN	0	8.50723	0.105183	0.027487
BRUKINa1196	MAP2K7	0	8.50723	0.105183	0.027487
BRUKINa0135	CAD	16.4732	155.208	0.106136	1.37e-06
BRUKINa0923	PGK1	0	8.38485	0.106555	0.0284455
BRUKINa1889	PMVK	0	8.38485	0.106555	0.0284455
BRUKINa2320	RFK	0	7.73986	0.114418	0.0409991
BRUKINa1588	LAMTOR3	31.6792	271.905	0.116508	8.34e-07
BRUKINa1490	TRRAP	1.26717	10.6108	0.119422	0.0464564
BRUKINa0311	CSNK2B	0	6.44989	0.13423	0.0766129
BRUKINa0358	DTYMK	0	6.44989	0.13423	0.0766129
BRUKINa2489	WNK1	0	6.44989	0.13423	0.0766129
BRUKINa0753	MVK	0	6.3366	0.136303	0.0808503
BRUKINa0366	EGFR	1.26717	9.2481	0.137019	0.0794638
BRUKINa0075	ATM	27.8777	180.48	0.154464	1.85e-05
BRUKINa0967	PIK3CA	43.0837	267.224	0.161227	1.85e-05
BRUKINa0964	PIK3CA	45.618	274.822	0.165991	2.07e-05
BRUKINa0271	MAPK14	24.0762	140.193	0.171736	9.63e-05
BRUKINa0488	MTOR	26.6105	151.253	0.175934	8.66e-05
BRUKINa0200	CDK9	0	4.37186	0.186155	0.208541
BRUKINa0557	GUK1	8.87017	47.3412	0.187367	0.00139423
BRUKINa1819	ACTR2	12.6717	67.3447	0.188161	0.000674674
BRUKINa1836	TNK2	68.427	352.267	0.194247	8e-05
BRUKINa0268	MAPK14	19.0075	97.0291	0.195895	0.000553768
BRUKINa0962	PIK3C3	0	4.01544	0.199384	0.251039
BRUKINa0887	PDPK1	0	3.86993	0.205342	0.267909
BRUKINa0425	ERBB3	8.87017	42.1945	0.210221	0.00318037
BRUKINa2335	PI4K2A	51.9538	243.137	0.213681	0.000245674
BRUKINa1843	NME6	43.0837	196.408	0.219358	0.000450871
BRUKINa1591	LAMTOR3	44.3508	199.498	0.222313	0.000466117
BRUKINa1199	MAP2K7	31.6792	141.655	0.223636	0.000662746
BRUKINa0283	CSNK1A1	1.26717	5.66428	0.223712	0.310738
BRUKINa0580	HUS1	6.33583	27.698	0.228747	0.0187251
BRUKINa0573	HK2	101.373	421.051	0.240762	0.000539102
BRUKINa2493	NADK	81.0987	326.748	0.2482	0.000811057
BRUKINa1828	LRPPRC	13.9388	55.9526	0.249118	0.00469872
BRUKINa1834	TRIM28	16.4732	65.9989	0.249598	0.00439044
BRUKINa0409	EPHB3	51.9538	207.707	0.25013	0.0010707
BRUKINa0546	GTF2H1	53.221	204.747	0.259936	0.00167582
BRUKINa1465	WEE1	29.1448	112.105	0.259979	0.0030446
BRUKINa1590	LAMTOR3	70.9613	268.307	0.264478	0.00142602
BRUKINa1542	DGKZ	59.5568	223.996	0.265883	0.00175949
BRUKINa0133	CAD	8.87017	33.1879	0.267271	0.0188958
BRUKINa1367	STK11	15.206	56.8157	0.267637	0.00970728
BRUKINa0269	MAPK14	16.4732	60.7876	0.270996	0.008295
BRUKINa2828	STK35	51.9538	190.99	0.272024	0.00221727
BRUKINa1644	RPS6KA4	40.5493	148.674	0.27274	0.00298092
BRUKINa0006	ABL2	48.1523	172.721	0.278787	0.00318037
BRUKINa1168	MAPK10	140.656	503.917	0.279125	0.00175949
BRUKINa0754	MVK	62.0912	220.284	0.281868	0.00299064
BRUKINa2961	EPHA10	41.8165	147.638	0.283238	0.00364759
BRUKINa0606	IRAK1	117.847	408.376	0.288574	0.0024762
BRUKINa1677	MAP3K6	119.114	411.46	0.28949	0.00265263
BRUKINa0927	PGK2	48.1523	165.833	0.290366	0.00442161
BRUKINa2537	NOL9	11.4045	39.0025	0.292404	0.0280882
BRUKINa0965	PIK3CA	69.6942	237.814	0.293061	0.00352285
BRUKINa1332	SRPK1	32.9463	110.76	0.297457	0.00656926
BRUKINa2907	HIPK1	41.8165	137.883	0.303276	0.00650062
BRUKINa2332	PI4K2A	39.2822	128.704	0.305212	0.00785961
BRUKINa0374	MARK2	41.8165	136.641	0.306031	0.00698161
BRUKINa0309	CSNK2B	16.4732	53.7093	0.30671	0.0220127
BRUKINa2933	GK5	144.457	468.057	0.308631	0.00412548
BRUKINa0277	CSK	16.4732	53.2122	0.309575	0.0236861
BRUKINa0693	MAP3K3	88.7017	285.865	0.310293	0.00503787
BRUKINa0772	NEK3	121.648	381.05	0.319244	0.00581724
BRUKINa0176	CDK2	19.0075	59.441	0.319771	0.0280882
BRUKINa0058	AKT2	130.518	403.298	0.323627	0.00648221
BRUKINa2473	IPPK	70.9613	218.948	0.324101	0.00785961
BRUKINa1996	TNIK	57.0225	173.664	0.328351	0.0115483
BRUKINa0365	EGFR	12.6717	38.5	0.329134	0.0457916
BRUKINa1642	PRPF4B	46.8852	142.409	0.32923	0.0117307
BRUKINa1023	PLK1	27.8777	84.4188	0.330231	0.0187251
BRUKINa1395	TEK	168.533	508.958	0.331134	0.00725639
BRUKINa0426	ERBB3	41.8165	123.95	0.337367	0.0158649
BRUKINa0791	NME4	243.296	719.355	0.338214	0.00802874
BRUKINa1833	TRIM28	27.8777	81.6935	0.341247	0.0237091
BRUKINa1733	TAOK2	141.923	407.206	0.348528	0.0117158
BRUKINa0993	PI4KB	30.412	86.5209	0.351499	0.0294756
BRUKINa0052	AKT1	76.03	211.538	0.359415	0.0204627
BRUKINa0982	PIK3CG	81.0987	225.272	0.360003	0.0202017
BRUKINa2706	PLXNA4	49.4195	135.185	0.365569	0.0280882
BRUKINa1704	AURKB	35.4807	96.3972	0.368067	0.0361664
BRUKINa1530	CDC42BPA	202.747	540.425	0.375162	0.0204627
BRUKINa2646	CAMKK1	73.4957	192.797	0.381208	0.0305699
BRUKINa0174	CDK11B	6.33583	16.5663	0.382454	0.217776
BRUKINa2699	XRCC6BP1	122.915	320.042	0.38406	0.027487
BRUKINa1246	MOK	164.732	428.826	0.384146	0.0259475
BRUKINa1824	HIPK3	117.847	304.835	0.386592	0.0284455
BRUKINa1548	DGKD	105.175	269.645	0.390049	0.0329731
BRUKINa0616	ITPK1	55.7553	142.317	0.391768	0.0418687
BRUKINa0531	GRK6	38.015	96.744	0.392944	0.0585064
BRUKINa1243	MAP4K2	57.0225	145.017	0.393212	0.0457916
BRUKINa0229	CKMT1B	50.6867	128.668	0.393933	0.0457916
BRUKINa0491	MTOR	7.603	19.2066	0.395854	0.188
BRUKINa0966	PIK3CA	49.4195	123.694	0.39953	0.0524149
BRUKINa1971	ICK	122.915	307.549	0.399661	0.0361664
BRUKINa1923	RIPK3	139.388	348.586	0.399868	0.0361664
BRUKINa2664	TTBK1	188.808	470.46	0.401326	0.0346348
BRUKINa1026	EXOSC10	89.9689	224.035	0.401584	0.0409991
BRUKINa2351	CDC42BPG	31.6792	78.7415	0.402319	0.0673723
BRUKINa0723	MOS	78.5644	192.785	0.407524	0.0481889
BRUKINa2366	N4BP2	84.9002	207.368	0.409417	0.0474505
BRUKINa2593	TSSK3	63.3583	154.585	0.409861	0.0559609
BRUKINa0345	DLG1	198.945	480.649	0.41391	0.0434233
BRUKINa1433	TTK	35.4807	85.4303	0.415317	0.0774141
BRUKINa1614	TRIM24	108.976	262.357	0.415374	0.0483851
BRUKINa2235	CMPK1	26.6105	63.9486	0.416123	0.0917258
BRUKINa1592	TNK1	135.587	325.559	0.416474	0.0481889
BRUKINa0912	PFKP	247.098	592.703	0.4169	0.0456591
BRUKINa0849	CDK17	110.244	264.312	0.417096	0.0524149
BRUKINa1712	TBRG4	97.5719	233.37	0.418099	0.0540996
BRUKINa1442	TXK	337.066	805.737	0.418333	0.0453061
BRUKINa1226	PTK6	81.0987	192.063	0.422251	0.0635445
BRUKINa0499	GAK	57.0225	134.583	0.423697	0.0743903
BRUKINa2281	TRPM7	76.03	179.278	0.424089	0.066597
BRUKINa0561	GUCY2D	93.7704	220.976	0.424347	0.0597205
BRUKINa0242	CKS2	103.908	243.065	0.427489	0.0605722
BRUKINa0153	CAMK2B	89.9689	210.293	0.427826	0.0631944
BRUKINa2512	CAMKV	162.197	378.165	0.428907	0.0589647
BRUKINa1832	TRIM28	69.6942	162.245	0.429563	0.0699277
BRUKINa2870	DCLK2	163.465	380.114	0.430041	0.0590557
BRUKINa2334	PI4K2A	69.6942	160.553	0.434089	0.0749095
BRUKINa2102	HSPB8	171.068	392.956	0.435335	0.0643021
BRUKINa2010	MAST2	106.442	244.188	0.435901	0.0696408
BRUKINa1919	TLK2	36.7478	84.2189	0.436337	0.0962854
BRUKINa2291	PXK	164.732	377.304	0.436602	0.0643021
BRUKINa0489	MTOR	0	1.28998	0.436686	0.831306
BRUKINa0576	HK3	206.548	470.099	0.439372	0.0653565
BRUKINa0517	GK2	107.709	244.292	0.440904	0.0742648
BRUKINa0619	ITPK1	44.3508	100.145	0.442867	0.101167
BRUKINa2620	STK40	315.525	711.955	0.443181	0.0661153
BRUKINa0341	DGUOK	148.259	333.139	0.445035	0.0749095
BRUKINa0699	MAP3K4	231.892	520.798	0.445262	0.0693156
BRUKINa1883	ERN2	269.907	605.237	0.445952	0.0692396
BRUKINa0716	MAP3K11	64.6255	144.479	0.447299	0.0917258
BRUKINa0621	ITPKA	81.0987	180.877	0.448365	0.0916549
BRUKINa1754	ROCK2	176.136	392.219	0.449076	0.0766129
BRUKINa2823	NEK7	19.0075	42.2391	0.449998	0.183083
BRUKINa1796	XYLB	136.854	304.097	0.450034	0.0782741
BRUKINa0173	CDK11B	34.2135	76.0209	0.450054	0.130702
BRUKINa2447	MPP4	149.526	331.472	0.451097	0.0794417
BRUKINa2732	SLAMF6	95.0375	210.229	0.452066	0.0917258
BRUKINa0208	CHKA	84.9002	187.771	0.452148	0.0899187
BRUKINa2394	PAK6	269.907	596.225	0.452692	0.0757404
BRUKINa2408	PAK7	110.244	243.167	0.453365	0.0899187
BRUKINa2195	IRAK4	62.0912	136.181	0.455947	0.10791
BRUKINa0018	ACVR2A	102.641	223.547	0.459146	0.0951357
BRUKINa1187	MAP2K3	65.8927	143.334	0.459714	0.102923
BRUKINa0870	PDK1	131.785	286.57	0.459871	0.0917258
BRUKINa2733	SLAMF6	111.511	241.546	0.461655	0.0962854
BRUKINa1866	TAB1	40.5493	87.7305	0.462203	0.133233
BRUKINa1918	TLK2	30.412	65.6332	0.463363	0.150532
BRUKINa2333	PI4K2A	106.442	229.401	0.463999	0.0997738
BRUKINa2020	PPIP5K2	63.3583	136.444	0.464355	0.118417
BRUKINa0236	CKS1B	146.991	316.501	0.464426	0.0945002
BRUKINa3009	PIM3	149.526	320.7	0.466248	0.0962854
BRUKINa1805	AKT3	504.332	1079.36	0.467252	0.0899187
BRUKINa0379	EPHA1	224.289	479.683	0.467576	0.0951357
BRUKINa2770	CMPK2	168.533	360.012	0.468133	0.096647
BRUKINa0324	DGKQ	272.441	578.783	0.470713	0.0962854
BRUKINa1908	FASTK	226.823	481.59	0.470987	0.0962854
BRUKINa0570	HK1	292.716	619.773	0.472295	0.0962854
BRUKINa1159	MAPK8	263.571	556.289	0.473802	0.0993287
BRUKINa0910	PFKM	193.877	408.641	0.474443	0.10219
BRUKINa0717	MAP3K11	119.114	250.988	0.474579	0.11567
BRUKINa0709	MAP3K9	155.862	328.421	0.474579	0.105365
BRUKINa1015	PKM	39.2822	82.5202	0.476031	0.155691
BRUKINa2679	DCLK3	182.472	382.257	0.477354	0.108667
BRUKINa1680	PKMYT1	19.0075	39.7064	0.478701	0.237861
BRUKINa1981	SEPHS2	53.221	110.73	0.48064	0.147607
BRUKINa2289	PXK	135.587	280.613	0.483181	0.124245
BRUKINa1322	SRC	158.396	327.592	0.483516	0.123062
BRUKINa1885	CAMKK2	126.717	261.015	0.485476	0.128644
BRUKINa0581	HUS1	38.015	78.2939	0.485542	0.177665
BRUKINa0782	NME2	181.205	373.193	0.485553	0.124245
BRUKINa1559	MAPKAPK5	112.778	231.921	0.486277	0.130702
BRUKINa0237	CKS1B	34.2135	70.1348	0.487825	0.184756
BRUKINa0214	CHKB	105.175	215.053	0.489064	0.138899
BRUKINa2462	FN3K	114.045	233.062	0.489334	0.138899
BRUKINa2177	PIK3R4	88.7017	180.877	0.490397	0.141337
BRUKINa0361	DYRK1A	49.4195	100.744	0.490547	0.162231
BRUKINa1430	TRIO	148.259	302.093	0.490771	0.133899
BRUKINa1931	CIT	22.809	46.4581	0.490959	0.206761
BRUKINa2811	DGKK	188.808	384.358	0.491229	0.130048
BRUKINa0776	NME1	323.128	657.724	0.491282	0.126011
BRUKINa2471	MPP5	190.075	386.886	0.491295	0.131892
BRUKINa2577	ALPK1	140.656	286.166	0.491518	0.133899
BRUKINa1942	CHEK2	108.976	221.712	0.491523	0.137424
BRUKINa1995	MAST3	81.0987	164.888	0.49184	0.148817
BRUKINa0565	HCK	150.793	306.302	0.492302	0.133899
BRUKINa0551	GUCY2C	231.892	470.965	0.492375	0.129135
BRUKINa2720	TBCK	110.244	223.899	0.492381	0.14169
BRUKINa0790	NME4	86.1674	174.967	0.492478	0.147396
BRUKINa0845	CDK16	281.311	569.035	0.494365	0.130702
BRUKINa0690	MAP3K1	122.915	248.424	0.494781	0.138903
BRUKINa1399	TESK1	153.327	309.749	0.495005	0.138899
BRUKINa2795	NADK2	110.244	222.711	0.495007	0.143236
BRUKINa0843	PCK2	138.121	278.427	0.496076	0.142661
BRUKINa1165	MAPK9	60.824	122.536	0.496378	0.157387
BRUKINa0289	CSNK1E	106.442	214.364	0.496549	0.145053
BRUKINa1735	TAOK2	248.365	498.717	0.498007	0.137241
BRUKINa0080	AXL	134.32	268.869	0.499573	0.145053
BRUKINa1762	AATK	206.548	412.828	0.500325	0.141052
BRUKINa2346	PLXNA3	186.274	372.288	0.500348	0.142661
BRUKINa1010	PKLR	204.014	406.753	0.501567	0.143156
BRUKINa2400	CAMK1D	297.784	593.359	0.501862	0.138899
BRUKINa0658	LIMK1	95.0375	189.316	0.502005	0.158028
BRUKINa1047	PRKACA	92.5032	184.2	0.502189	0.15618
BRUKINa2096	AK5	200.212	398.531	0.502375	0.143236
BRUKINa3021	CKMT1A	192.609	382.895	0.503034	0.143236
BRUKINa0594	ILK	20.2747	40.21	0.50422	0.267171
BRUKINa2331	STYK1	318.059	629.719	0.505081	0.143156
BRUKINa1020	PLK1	30.412	60.1824	0.505331	0.221927
BRUKINa2150	TBK1	410.562	810.022	0.506853	0.143124
BRUKINa1960	AAK1	204.014	402.159	0.507296	0.150532
BRUKINa0714	MAP3K10	136.854	269.687	0.507455	0.153925
BRUKINa1820	SGK2	157.129	308.66	0.509067	0.156432
BRUKINa0920	PGK1	51.9538	101.901	0.509849	0.184188
BRUKINa1218	PSKH1	148.259	290.404	0.510525	0.158471
BRUKINa1545	DGKE	216.686	424.306	0.510683	0.152841
BRUKINa2971	MYLK4	254.701	498.719	0.510709	0.150532
BRUKINa0775	NEK3	190.075	372.14	0.510762	0.15618
BRUKINa2204	NME8	107.709	210.539	0.511587	0.165457
BRUKINa0916	CDK14	242.029	472.719	0.511993	0.155575
BRUKINa1718	RPS6KA5	304.12	592.851	0.512979	0.153925
BRUKINa2173	HUNK	114.045	222.069	0.513556	0.173435
BRUKINa1160	MAPK11	45.618	88.5971	0.514893	0.205317
BRUKINa2296	NMRK1	201.48	391.265	0.514944	0.158524
BRUKINa1054	PRKACG	101.373	196.842	0.515	0.174928
BRUKINa0768	NEK2	107.709	208.555	0.516455	0.173798
BRUKINa2114	RPS6KC1	76.03	146.535	0.518851	0.194616
BRUKINa0331	DAPK1	494.195	952.08	0.519069	0.158028
BRUKINa1795	NUAK1	100.106	192.776	0.519286	0.184756
BRUKINa1807	AKT3	494.195	950.155	0.520121	0.158524
BRUKINa2426	SCYL1	108.976	209.243	0.520812	0.177856
BRUKINa1528	CDC42BPA	169.8	326.014	0.520837	0.172718
BRUKINa2882	FUK	160.93	308.953	0.520889	0.172718
BRUKINa1356	CDKL5	198.945	381.211	0.521877	0.171518
BRUKINa1110	PKN2	97.5719	186.781	0.522387	0.187061
BRUKINa1806	AKT3	207.815	396.768	0.523771	0.173798
BRUKINa1191	MAP2K5	119.114	227.198	0.524273	0.188
BRUKINa2790	GLYCTK	212.884	405.856	0.524531	0.173798
BRUKINa0921	PGK1	16.4732	31.396	0.524689	0.321124
BRUKINa1778	SLK	238.227	453.823	0.524935	0.174928
BRUKINa1106	PKN1	160.93	306.233	0.525516	0.178159
BRUKINa0108	BRAF	244.563	465.061	0.525873	0.174928
BRUKINa2341	ETNK1	185.006	351.118	0.526906	0.183562
BRUKINa0871	PDK1	263.571	500.061	0.527078	0.175814
BRUKINa0521	GRK4	228.09	431.413	0.528704	0.183083
BRUKINa0496	GAK	62.0912	117.331	0.529196	0.223815
BRUKINa2389	SPHK2	120.381	227.342	0.529515	0.194616
BRUKINa1240	MAP4K2	141.923	267.31	0.53093	0.189574
BRUKINa1205	PRKX	160.93	302.812	0.531452	0.188
BRUKINa0592	ILK	60.824	113.877	0.534122	0.222783
BRUKINa0066	AMHR2	164.732	308.4	0.53415	0.194086
BRUKINa1014	PKM	116.579	217.834	0.535175	0.205317
BRUKINa1925	PIM2	255.968	476.282	0.537429	0.192958
BRUKINa2721	TBCK	282.578	525.682	0.537546	0.193069
BRUKINa0261	MAP3K8	141.923	263.799	0.537996	0.204295
BRUKINa0102	BMPR2	141.923	263.39	0.538832	0.205317
BRUKINa0094	BMPR1A	82.3659	152.857	0.538843	0.225379
BRUKINa0462	FGFR4	202.747	376.087	0.539095	0.200669
BRUKINa0192	CDK6	60.824	112.695	0.539724	0.234481
BRUKINa2201	CDKL3	178.671	330.019	0.541395	0.205317
BRUKINa2340	ETNK1	157.129	289.794	0.542208	0.21362
BRUKINa2338	STRADB	131.785	242.728	0.542935	0.214373
BRUKINa1749	SH3BP5	88.7017	163.33	0.543082	0.225675
BRUKINa2609	RPS6KL1	226.823	417.196	0.543684	0.205317
BRUKINa2380	TEX14	228.09	419.369	0.543889	0.208541
BRUKINa0610	IRAK2	295.25	542.342	0.544398	0.205317
BRUKINa0045	AK2	335.799	616.799	0.544423	0.204295
BRUKINa2857	SGK223	171.068	313.583	0.545526	0.217776
BRUKINa2989	CERKL	264.838	485.366	0.545646	0.206761
BRUKINa1074	PRKAR2B	586.698	1074.01	0.546271	0.204295
BRUKINa2368	AGK	112.778	206.074	0.547267	0.225675
BRUKINa1813	COL4A3BP	125.45	228.705	0.548522	0.228772
BRUKINa1933	MAP4K5	257.235	468.778	0.548735	0.216215
BRUKINa1066	PRKAR1B	167.266	304.204	0.549849	0.225675
BRUKINa1307	MAPK12	236.96	430.926	0.549886	0.216215
BRUKINa0320	DGKG	188.808	342.942	0.550553	0.221927
BRUKINa1242	MAP4K2	100.106	181.361	0.551971	0.24689
BRUKINa0286	CSNK1D	76.03	137.616	0.552479	0.261071
BRUKINa0036	ADRBK2	133.053	240.405	0.553452	0.240627
BRUKINa1238	ALDH18A1	126.717	228.116	0.555492	0.240627
BRUKINa1440	TXK	171.068	307.945	0.555514	0.239255
BRUKINa0363	DYRK1A	25.3433	45.5691	0.556152	0.344995
BRUKINa1457	VRK1	8.87017	15.9469	0.556231	0.433935
BRUKINa0427	ERBB3	38.015	68.267	0.556857	0.314575
BRUKINa1184	MAP2K3	69.6942	125.003	0.557538	0.26488
BRUKINa3010	PIM3	167.266	299.867	0.557801	0.241867
BRUKINa0745	MST1R	95.0375	170.257	0.558199	0.26134
BRUKINa1150	MAPK6	318.059	569.645	0.558346	0.233679
BRUKINa1311	CCL2	214.151	382.985	0.559163	0.240627
BRUKINa0424	ERBB3	70.9613	126.884	0.559263	0.263309
BRUKINa1672	PAPSS1	205.281	366.119	0.560695	0.243581
BRUKINa0506	GALK2	338.334	603.293	0.560811	0.237448
BRUKINa1721	MAPKAPK2	231.892	413.421	0.560909	0.239665
BRUKINa2048	DAPK2	171.068	304.886	0.561086	0.250253
BRUKINa1250	RAF1	130.518	232.43	0.561537	0.253697
BRUKINa0889	PFKFB1	162.197	288.301	0.562598	0.253697
BRUKINa2864	DGKH	124.182	220.709	0.562653	0.261016
BRUKINa0909	PFKM	276.242	490.283	0.563435	0.244056
BRUKINa1280	RPS6KA1	167.266	296.646	0.563858	0.253697
BRUKINa2663	KIAA1804	144.457	256.115	0.564033	0.25571
BRUKINa2752	AK7	300.319	532.193	0.564304	0.244056
BRUKINa0817	ROR2	54.4882	96.4693	0.564824	0.295567
BRUKINa1081	PRKCB	146.991	260.058	0.565224	0.253697
BRUKINa1573	CASK	110.244	194.823	0.565865	0.267909
BRUKINa2032	PIP5K1C	192.609	339.862	0.566728	0.253697
BRUKINa0298	CSNK1G3	396.623	696.833	0.56918	0.251039
BRUKINa0209	CHKA	32.9463	57.876	0.569257	0.320755
BRUKINa1321	SRC	255.968	449.394	0.569584	0.253697
BRUKINa0905	PFKL	214.151	375.851	0.569777	0.261264
BRUKINa0664	LTK	63.3583	111.191	0.569817	0.299519
BRUKINa0939	PHKB	172.335	301.913	0.570809	0.266855
BRUKINa2237	CDK12	100.106	175.345	0.570911	0.282666
BRUKINa2309	PANK4	126.717	221.253	0.572723	0.272432
BRUKINa2814	PNCK	141.923	247.722	0.572912	0.269291
BRUKINa2562	ADCK4	138.121	240.981	0.573162	0.275782
BRUKINa1791	TLK1	209.083	364.598	0.57346	0.267909
BRUKINa1114	PRKD1	78.5644	136.698	0.574727	0.295689
BRUKINa0123	BUB1	475.188	826.801	0.574731	0.261239
BRUKINa1817	ACTR2	103.908	180.755	0.574854	0.281462
BRUKINa2183	MINK1	314.257	545.922	0.575645	0.266855
BRUKINa0034	ADRBK1	86.1674	149.286	0.577196	0.303089
BRUKINa0903	PFKFB4	281.311	487.349	0.577227	0.269291
BRUKINa0987	PIK3R1	204.014	353.431	0.577239	0.275782
BRUKINa2224	MPP6	244.563	423.393	0.577627	0.271387
BRUKINa2536	NOL9	53.221	92.052	0.578162	0.326666
BRUKINa0471	FLT1	235.693	407.489	0.578404	0.272432
BRUKINa0067	AMHR2	247.098	426.492	0.579373	0.275782
BRUKINa1750	SH3BP5	287.647	496.125	0.579787	0.272432
BRUKINa2921	IPMK	209.083	360.538	0.579919	0.281462
BRUKINa0959	PIK3C2G	576.561	993.952	0.580069	0.267909
BRUKINa2616	GSG2	173.602	299.203	0.580213	0.282602
BRUKINa0346	DLG1	269.907	465.027	0.580411	0.273235
BRUKINa1352	AURKA	127.984	220.204	0.581205	0.289209
BRUKINa0002	ABL1	140.656	241.449	0.582548	0.292833
BRUKINa1079	PRKCA	129.251	221.575	0.58333	0.299665
BRUKINa3043	SBK3	101.373	173.693	0.583635	0.305643
BRUKINa0890	PFKFB1	351.005	600.458	0.584562	0.282666
BRUKINa1698	MAP3K13	285.113	486.362	0.586215	0.289972
BRUKINa1286	RPS6KA2	140.656	239.826	0.586491	0.300202
BRUKINa0011	ACVR1	329.463	561.629	0.586621	0.287331
BRUKINa0327	DGKQ	276.242	470.817	0.58673	0.290899
BRUKINa0502	GALK1	120.381	204.959	0.58734	0.306011
BRUKINa1210	PRPS1	183.739	312.427	0.588102	0.297455
BRUKINa2936	MAGI3	277.51	470.912	0.589302	0.295567
BRUKINa1724	STK17B	176.136	298.788	0.589501	0.305643
BRUKINa2490	WNK1	101.373	171.914	0.589675	0.318432
BRUKINa1654	CDKL2	250.899	425.153	0.590138	0.295689
BRUKINa1576	PRKRA	41.8165	70.7981	0.590645	0.353018
BRUKINa0821	DDR2	176.136	298.123	0.590817	0.306011
BRUKINa0942	PHKG1	149.526	252.786	0.591512	0.30799
BRUKINa1363	STK10	205.281	346.9	0.591759	0.305643
BRUKINa0325	DGKQ	406.761	687.245	0.591872	0.295567
BRUKINa0575	HK2	223.021	376.397	0.592516	0.305643
BRUKINa2729	LMTK3	133.053	224.522	0.592604	0.318432
BRUKINa0475	FLT3	244.563	412.196	0.593317	0.305643
BRUKINa1587	CDK13	19.0075	32.0326	0.593381	0.459538
BRUKINa0495	FYN	210.35	354.423	0.593498	0.306011
BRUKINa1737	TJP2	116.579	195.884	0.595144	0.320732
BRUKINa2030	SIK3	277.51	466.255	0.595188	0.305643
BRUKINa2278	CROT	157.129	263.96	0.595275	0.318432
BRUKINa0669	LYN	305.387	512.965	0.595337	0.305643
BRUKINa0806	NTRK2	230.624	386.649	0.59647	0.309649
BRUKINa2287	SNRK	378.883	634.863	0.596795	0.305643
BRUKINa2040	PIK3R5	234.426	390.94	0.599646	0.318432
BRUKINa2349	CDC42BPG	202.747	337.623	0.600512	0.319393
BRUKINa1755	ROCK2	330.731	550.446	0.600841	0.314575
BRUKINa2673	MYLK2	201.48	334.729	0.601918	0.322472
BRUKINa2641	MEX3B	448.577	744.162	0.602795	0.316954
BRUKINa2707	PLXNA4	287.647	476.58	0.603565	0.320556
BRUKINa2650	NTPCR	372.547	617.22	0.603589	0.319268
BRUKINa3101	Non-Targeting_Control	376.349	622.872	0.604215	0.320383
BRUKINa2284	SNRK	107.709	177.998	0.605116	0.346389
BRUKINa2143	TRIB2	206.548	341.222	0.605319	0.331394
BRUKINa0882	PDK4	536.012	885.482	0.605333	0.320383
BRUKINa0894	PFKFB2	258.502	426.98	0.60542	0.326666
BRUKINa0028	ADK	201.48	332.505	0.605945	0.334549
BRUKINa0825	PAK1	129.251	213.179	0.606303	0.347293
BRUKINa1022	PLK1	0	0.644989	0.607907	0.997978
BRUKINa1915	CLP1	0	0.644989	0.607907	0.997978
BRUKINa1567	PDXK	252.166	414.802	0.607919	0.336731
BRUKINa2960	EPHA10	216.686	356.366	0.608042	0.336731
BRUKINa3104	Non-Targeting_Control	219.22	359.954	0.609022	0.342499
BRUKINa0163	CAMK2G	167.266	274.596	0.609136	0.346389
BRUKINa0087	BCR	78.5644	128.869	0.609643	0.365168
BRUKINa1476	MAP3K12	187.541	307.587	0.609715	0.345269
BRUKINa1185	MAP2K3	110.244	180.722	0.610018	0.35649
BRUKINa2737	ALPK2	282.578	463.197	0.61006	0.337611
BRUKINa2207	NME8	212.884	348.669	0.610563	0.342499
BRUKINa1682	PKMYT1	68.427	111.877	0.611627	0.379321
BRUKINa2395	PAK6	76.03	124.27	0.611814	0.380097
BRUKINa1099	PRKCH	136.854	223.639	0.611941	0.349433
BRUKINa1875	STK25	249.632	407.43	0.612698	0.345664
BRUKINa2085	ULK3	55.7553	90.9762	0.612857	0.382469
BRUKINa0972	PIM1	186.274	303.845	0.613054	0.349433
BRUKINa1835	TRIM28	49.4195	80.5962	0.613174	0.405025
BRUKINa1692	DGKI	305.387	497.986	0.613244	0.345664
BRUKINa3037	MORN2	207.815	338.714	0.613542	0.34737
BRUKINa3077	Non-Targeting_Control	337.066	548.846	0.614137	0.346389
BRUKINa0577	HK3	253.433	412.278	0.614715	0.348509
BRUKINa0246	CLK1	126.717	206.125	0.614757	0.357213
BRUKINa0160	CAMK2G	124.182	201.987	0.614804	0.365168
BRUKINa0858	PDGFRA	316.792	514.932	0.615211	0.346389
BRUKINa1745	EIF2AK3	257.235	418.054	0.615316	0.349431
BRUKINa1068	PRKAR2A	285.113	463.295	0.615402	0.348748
BRUKINa0956	PIK3C2G	114.045	184.995	0.616475	0.374501
BRUKINa2036	BRD4	107.709	174.601	0.616889	0.366955
BRUKINa2817	MYO3B	427.035	692.071	0.617039	0.348509
BRUKINa2418	CAMK1G	293.983	476.39	0.617105	0.348509
BRUKINa2930	PAN3	216.686	350.9	0.617514	0.353018
BRUKINa1100	PRKCI	326.929	529.39	0.617558	0.348509
BRUKINa1598	RIPK1	258.502	418.142	0.618215	0.353018
BRUKINa0633	JAK2	226.823	366.765	0.618443	0.353137
BRUKINa1016	PLAU	348.471	563.074	0.618873	0.351814
BRUKINa2319	PI4K2B	226.823	366.272	0.619275	0.354085
BRUKINa2047	CDK20	283.845	458.135	0.619567	0.353018
BRUKINa1406	TGFBR2	223.021	359.954	0.619583	0.36131
BRUKINa1958	DOLK	97.5719	157.479	0.619585	0.379321
BRUKINa1882	ERN2	315.525	508.522	0.620473	0.354085
BRUKINa0056	AKT2	111.511	179.688	0.620579	0.379182
BRUKINa1948	PNKP	234.426	377.439	0.621097	0.36131
BRUKINa2481	PINK1	400.425	644.627	0.621173	0.353901
BRUKINa2307	ETNK2	228.09	367.168	0.621214	0.365168
BRUKINa2630	TSSK6	220.487	354.269	0.622372	0.365168
BRUKINa2829	STK35	72.2285	116.001	0.622652	0.405446
BRUKINa1656	MAP3K14	210.35	337.772	0.622756	0.366955
BRUKINa1529	CDC42BPA	206.548	331.6	0.622883	0.366955
BRUKINa2851	SIK1	167.266	267.835	0.624512	0.379182
BRUKINa1173	MAPK13	139.388	222.947	0.625209	0.38131
BRUKINa2552	DCAKD	88.7017	141.687	0.626039	0.39715
BRUKINa1667	BAZ1B	130.518	208.461	0.626105	0.382469
BRUKINa1291	RPS6KA3	255.968	408.602	0.626447	0.368574
BRUKINa2783	OSR1	191.342	305.242	0.626855	0.379321
BRUKINa2510	STK33	224.289	356.733	0.62873	0.379736
BRUKINa1566	PDXK	130.518	207.29	0.62964	0.394335
BRUKINa0786	NME3	114.045	181.107	0.629712	0.405025
BRUKINa1059	PRKAG1	70.9613	112.64	0.629982	0.407552
BRUKINa2427	SCYL1	62.0912	98.5414	0.630102	0.423072
BRUKINa1193	MAP2K6	437.173	693.707	0.630198	0.376389
BRUKINa0898	PFKFB3	396.623	629.209	0.630352	0.376389
BRUKINa2740	IP6K3	323.128	512.524	0.630464	0.379321
BRUKINa1970	ICK	245.83	389.884	0.630522	0.379321
BRUKINa2128	NMRK2	215.418	340.959	0.631801	0.384939
BRUKINa2303	ULK4	254.701	403.085	0.631879	0.38131
BRUKINa0729	MPP2	103.908	164.415	0.631986	0.403401
BRUKINa2157	NME7	324.395	512.831	0.632556	0.38131
BRUKINa0307	CSNK2A2	119.114	188.034	0.633469	0.407552
BRUKINa1645	RPS6KA4	35.4807	56.0048	0.633529	0.452265
BRUKINa0900	PFKFB4	101.373	159.948	0.633791	0.410239
BRUKINa0422	ERBB2	64.6255	101.949	0.633899	0.417937
BRUKINa1994	MAST3	326.929	515.069	0.634729	0.382469
BRUKINa3147	Non-Targeting_Control	489.126	770.298	0.634983	0.382469
BRUKINa1230	PTK7	114.045	179.555	0.635153	0.411305
BRUKINa1689	DYRK1B	139.388	218.919	0.636712	0.407552
BRUKINa3066	Non-Targeting_Control	181.205	284.374	0.637206	0.405446
BRUKINa1301	RYK	115.312	180.912	0.637395	0.411305
BRUKINa1747	EIF2AK3	162.197	253.967	0.638654	0.408944
BRUKINa0548	GUCY2C	160.93	251.905	0.638852	0.405446
BRUKINa1664	BAZ1B	77.2972	120.92	0.639241	0.427476
BRUKINa2498	WNK4	207.815	325.011	0.63941	0.405025
BRUKINa2159	NME7	268.639	419.995	0.639626	0.403401
BRUKINa0855	CDK18	223.021	348.595	0.639772	0.407552
BRUKINa1376	TAF1	63.3583	98.9665	0.6402	0.437703
BRUKINa2104	LATS2	397.89	621.301	0.640415	0.399319
BRUKINa0777	NME1	475.188	741.634	0.640731	0.40122
BRUKINa0167	CD2	292.716	456.524	0.641183	0.405025
BRUKINa2283	TRPM7	101.373	158.094	0.641222	0.41822
BRUKINa2954	TSSK4	148.259	231.007	0.641793	0.413457
BRUKINa1767	IKBKE	101.373	157.92	0.641928	0.420314
BRUKINa2645	CAMKK1	243.296	378.985	0.641967	0.407552
BRUKINa0727	MPP1	173.602	270.306	0.642243	0.411305
BRUKINa0183	CDK3	250.899	390.434	0.642616	0.407552
BRUKINa2791	GLYCTK	207.815	323.38	0.642636	0.408111
BRUKINa2992	MAST4	145.724	226.66	0.64292	0.411449
BRUKINa2182	MINK1	356.074	553.341	0.643498	0.407552
BRUKINa2245	ZAK	463.783	720.48	0.643714	0.405025
BRUKINa2397	ADCK3	116.579	181.02	0.644014	0.417937
BRUKINa0443	FER	217.953	338.349	0.644165	0.409823
BRUKINa0630	JAK1	126.717	196.524	0.644789	0.417739
BRUKINa3008	PIM3	108.976	168.96	0.644983	0.417937
BRUKINa3054	Non-Targeting_Control	253.433	392.794	0.645207	0.411305
BRUKINa0149	CAMK2A	202.747	314.209	0.64526	0.411305
BRUKINa0685	MATK	243.296	377.044	0.645272	0.411305
BRUKINa0438	PTK2B	197.678	306.32	0.645332	0.411449
BRUKINa1135	PRKG2	281.311	435.205	0.646388	0.411305
BRUKINa1088	PRKCE	352.272	544.614	0.64683	0.411305
BRUKINa1736	TJP2	110.244	170.42	0.646894	0.430695
BRUKINa0730	MPP2	176.136	272.256	0.646951	0.417937
BRUKINa3011	PIM3	154.594	238.889	0.647139	0.417937
BRUKINa0645	KHK	95.0375	146.84	0.64722	0.439189
BRUKINa0373	MARK2	39.2822	60.6843	0.64732	0.486488
BRUKINa0182	CDK3	287.647	444.252	0.647486	0.411394
BRUKINa0985	PIK3R1	102.641	158.377	0.648078	0.430695
BRUKINa1637	CPNE3	263.571	406.662	0.648133	0.413808
BRUKINa0914	PFKP	440.974	679.881	0.648605	0.411305
BRUKINa0144	CAMK4	115.312	177.665	0.649043	0.432105
BRUKINa1409	TGFBR3	291.448	448.69	0.649554	0.415907
BRUKINa2530	FASTKD1	250.899	386.127	0.649783	0.415907
BRUKINa1946	IRAK3	339.601	522.529	0.649917	0.414426
BRUKINa1691	DYRK1B	272.441	419.171	0.649951	0.41642
BRUKINa1922	RIPK3	173.602	266.575	0.651232	0.425288
BRUKINa1048	PRKACB	413.096	634.058	0.651512	0.41642
BRUKINa1133	PRKG2	466.317	714.747	0.652423	0.41642
BRUKINa0086	BCR	283.845	434.643	0.653054	0.41822
BRUKINa1033	PRKAA2	751.43	1150.16	0.653328	0.415907
BRUKINa1180	MAP2K2	162.197	248.183	0.653538	0.433935
BRUKINa2865	DGKH	92.5032	141.446	0.653981	0.44574
BRUKINa2091	TKFC	186.274	284.681	0.654325	0.431829
BRUKINa0771	NEK2	206.548	315.659	0.65434	0.429035
BRUKINa0109	BRAF	226.823	346.401	0.654799	0.427074
BRUKINa0609	IRAK2	299.051	456.674	0.654847	0.427074
BRUKINa2021	PPIP5K2	51.9538	79.32	0.654991	0.461467
BRUKINa1397	TESK1	250.899	383.026	0.655044	0.425529
BRUKINa2013	PASK	114.045	174.071	0.655166	0.446083
BRUKINa0977	PIK3CD	207.815	316.379	0.656857	0.431829
BRUKINa1700	DCLK1	406.761	617.311	0.658923	0.429773
BRUKINa1149	MAPK6	102.641	155.744	0.659034	0.45062
BRUKINa0164	CD2	146.991	222.998	0.659159	0.44005
BRUKINa2068	PRKD3	172.335	261.402	0.659271	0.440914
BRUKINa0572	HK2	200.212	303.612	0.659435	0.440914
BRUKINa1256	TRIM27	226.823	343.845	0.659666	0.437104
BRUKINa0362	DYRK1A	81.0987	122.939	0.659668	0.47092
BRUKINa0342	DGUOK	234.426	354.927	0.660491	0.439189
BRUKINa0560	GUCY2D	214.151	324.228	0.660495	0.440914
BRUKINa2494	NADK	342.135	517.902	0.660618	0.437104
BRUKINa0838	PCK1	124.182	187.963	0.660674	0.452209
BRUKINa1214	PRPS2	478.989	724.42	0.661203	0.431829
BRUKINa0850	CDK17	259.769	392.838	0.661263	0.438912
BRUKINa1910	FASTK	257.235	388.763	0.661675	0.440914
BRUKINa2390	SPHK2	117.847	178.053	0.661863	0.45062
BRUKINa2701	PKDCC	135.587	204.624	0.662613	0.45062
BRUKINa1561	CDK10	38.015	57.3419	0.662954	0.521902
BRUKINa3148	Non-Targeting_Control	433.371	653.179	0.66348	0.439189
BRUKINa3022	CKMT1A	91.236	137.375	0.664138	0.471593
BRUKINa2155	EEF2K	449.844	677.035	0.664433	0.439189
BRUKINa0589	IKBKB	461.249	693.288	0.665307	0.440914
BRUKINa1288	RPS6KA3	321.86	483.626	0.665516	0.441458
BRUKINa0578	HK3	318.059	477.826	0.665638	0.446083
BRUKINa1639	CPNE3	378.883	569.133	0.665719	0.440914
BRUKINa1888	PMVK	0	0.501929	0.66581	1
BRUKINa1611	DYRK4	240.762	361.519	0.665972	0.446083
BRUKINa1392	TEK	329.463	494.697	0.66599	0.445577
BRUKINa1849	SPEG	472.653	709.292	0.666373	0.441117
BRUKINa0421	ERBB2	60.824	91.2683	0.666431	0.486488
BRUKINa0929	PHKA1	229.357	343.937	0.666859	0.45062
BRUKINa1289	RPS6KA3	292.716	438.894	0.66694	0.446083
BRUKINa2722	TBCK	154.594	231.649	0.667364	0.458693
BRUKINa0952	PIK3C2B	306.654	458.21	0.669244	0.45062
BRUKINa1765	IKBKE	76.03	113.605	0.669247	0.494891
BRUKINa0172	CDK11B	159.663	238.499	0.66945	0.461467
BRUKINa1786	MELK	321.86	480.664	0.669617	0.45062
BRUKINa1732	TAOK2	297.784	444.575	0.669818	0.451063
BRUKINa1384	MAP3K7	29.1448	43.4811	0.670287	0.558862
BRUKINa0051	AK4	219.22	326.656	0.671103	0.462549
BRUKINa2565	PANK2	290.181	432.328	0.671206	0.458693
BRUKINa0369	EPHA2	406.761	605.747	0.671503	0.452053
BRUKINa1018	PLAU	131.785	196.253	0.671508	0.47092
BRUKINa0655	LCK	59.5568	88.6858	0.671549	0.499981
BRUKINa1046	PRKACA	718.484	1069.25	0.67195	0.45062
BRUKINa1304	MAPK12	344.669	512.472	0.672563	0.457715
BRUKINa1887	CAMKK2	84.9002	125.991	0.673861	0.487551
BRUKINa2342	ETNK1	95.0375	140.888	0.67456	0.496661
BRUKINa0705	MET	326.929	484.468	0.67482	0.461467
BRUKINa2519	FASTKD3	277.51	410.66	0.675764	0.470534
BRUKINa0672	MAK	362.41	535.995	0.676143	0.46791
BRUKINa2777	ACVR1C	230.624	341.082	0.676155	0.471593
BRUKINa2561	ADCK4	248.365	367.281	0.676225	0.471593
BRUKINa0532	MKNK2	362.41	534.914	0.67751	0.47092
BRUKINa1912	CLP1	79.8315	117.763	0.677901	0.496661
BRUKINa0948	PIK3C2A	362.41	534.397	0.678166	0.471593
BRUKINa0759	MYLK	167.266	246.369	0.678925	0.487551
BRUKINa1112	PRKD1	312.99	460.889	0.679101	0.471593
BRUKINa0299	CSNK1G3	239.495	352.596	0.679233	0.481736
BRUKINa2274	GSAP	385.219	566.585	0.679896	0.476542
BRUKINa1679	MAP3K6	174.869	257.149	0.680031	0.486488
BRUKINa0064	AMHR2	152.06	223.41	0.680631	0.493605
BRUKINa0024	ACVRL1	131.785	193.446	0.681251	0.492399
BRUKINa0983	PIK3CG	281.311	412.524	0.681926	0.486488
BRUKINa2073	SHPK	159.663	233.77	0.682993	0.492399
BRUKINa0007	ABL2	318.059	465.609	0.683102	0.487551
BRUKINa2311	PANK4	340.868	498.73	0.683472	0.486488
BRUKINa1132	PRKG2	239.495	350.384	0.68352	0.489371
BRUKINa0222	CKB	220.487	322.528	0.683621	0.491573
BRUKINa0423	ERBB2	40.5493	59.2933	0.683877	0.543469
BRUKINa2598	NUAK2	201.48	294.546	0.684034	0.492399
BRUKINa2937	MAGI3	382.684	559.27	0.684257	0.486488
BRUKINa0350	DLG3	427.035	623.72	0.684659	0.487551
BRUKINa2765	UHMK1	345.937	505.258	0.684673	0.487145
BRUKINa1271	ROCK1	217.953	317.877	0.685651	0.492399
BRUKINa0053	AKT1	307.922	449.011	0.685778	0.489371
BRUKINa3029	NME1-NME2	101.373	147.793	0.685916	0.510377
BRUKINa1253	RET	155.862	227.097	0.68632	0.496739
BRUKINa2312	FGGY	323.128	470.628	0.686589	0.492399
BRUKINa2306	ETNK2	201.48	293.445	0.6866	0.496661
BRUKINa3046	FPGT-TNNI3K	712.148	1036.82	0.68686	0.487551
BRUKINa1988	STK38L	242.029	352.291	0.687014	0.496739
BRUKINa1723	MAPKAPK2	432.104	628.902	0.687077	0.492399
BRUKINa0440	FER	470.119	683.32	0.687993	0.492399
BRUKINa0137	CALM1	362.41	526.688	0.688092	0.493157
BRUKINa0211	CHKA	205.281	298.269	0.68824	0.501335
BRUKINa0317	DGKB	351.005	509.428	0.689019	0.496661
BRUKINa0138	CALM1	152.06	220.69	0.689021	0.509539
BRUKINa0055	AKT1	191.342	277.476	0.689582	0.504945
BRUKINa2099	AK5	263.571	381.85	0.690247	0.499981
BRUKINa0333	DAPK3	158.396	229.348	0.690637	0.509539
BRUKINa0922	PGK1	32.9463	47.6637	0.691224	0.558862
BRUKINa2231	NLK	254.701	368.21	0.691725	0.503785
BRUKINa1663	BRSK2	262.304	379.195	0.691738	0.504945
BRUKINa1435	TTK	49.4195	71.4149	0.692006	0.554015
BRUKINa0430	ERBB4	257.235	371.675	0.692095	0.506692
BRUKINa0805	NTRK2	173.602	250.731	0.692384	0.509539
BRUKINa0514	GK	259.769	375.128	0.692481	0.504945
BRUKINa0728	MPP2	92.5032	133.533	0.692737	0.522649
BRUKINa2140	TRIB2	490.394	707.861	0.692782	0.499981
BRUKINa1067	PRKAR1B	225.556	325.325	0.693323	0.509539
BRUKINa0029	ADK	357.341	515.315	0.693441	0.504945
BRUKINa0995	PI4KB	200.212	288.707	0.693478	0.510626
BRUKINa1674	PAPSS1	145.724	210.1	0.693596	0.513038
BRUKINa0596	INSR	174.869	252.119	0.693596	0.509539
BRUKINa1204	PRKX	258.502	372.579	0.693819	0.509403
BRUKINa2239	CDK12	91.236	131.469	0.693974	0.528976
BRUKINa2702	PKDCC	195.144	281.068	0.694293	0.513861
BRUKINa0901	PFKFB4	347.204	500.028	0.694368	0.508419
BRUKINa2738	ALPK2	230.624	332.062	0.694523	0.509539
BRUKINa2453	RBKS	278.777	400.339	0.696351	0.509539
BRUKINa1438	TTN	106.442	152.808	0.696573	0.526715
BRUKINa0646	KHK	197.678	283.779	0.696591	0.5145
BRUKINa0598	INSR	353.54	507.242	0.696984	0.509539
BRUKINa1793	NUAK1	153.327	219.981	0.697002	0.521902
BRUKINa1158	MAPK8	404.226	579.841	0.697133	0.509539
BRUKINa1675	PAPSS1	111.511	159.915	0.697314	0.526681
BRUKINa1867	TAB1	108.976	156.205	0.697648	0.521902
BRUKINa1299	RPS6KB2	106.442	152.557	0.697721	0.528976
BRUKINa2527	FN3KRP	352.272	504.598	0.698125	0.513038
BRUKINa1685	LATS1	392.822	562.146	0.698789	0.510626
BRUKINa1937	MAP4K1	198.945	284.579	0.699085	0.51801
BRUKINa1563	CDK10	79.8315	114.183	0.699156	0.536194
BRUKINa0757	MYLK	238.227	340.713	0.699202	0.519057
BRUKINa2393	PAK6	127.984	183.042	0.699207	0.521902
BRUKINa0046	AK2	262.304	375.023	0.699433	0.518196
BRUKINa0587	IGF1R	286.38	409.393	0.699524	0.51801
BRUKINa2523	PANK3	229.357	327.861	0.699557	0.519057
BRUKINa0602	INSRR	173.602	248.155	0.69957	0.521902
BRUKINa0563	GUCY2D	229.357	327.846	0.699587	0.519057
BRUKINa0692	MAP3K3	250.899	358.206	0.700433	0.518107
BRUKINa0634	JAK2	121.648	173.666	0.700472	0.528976
BRUKINa1638	CPNE3	410.562	585.85	0.700798	0.516568
BRUKINa2833	MPP7	347.204	495.431	0.700812	0.518196
BRUKINa1753	ROCK2	416.898	594.228	0.70158	0.516568
BRUKINa2000	SMG1	22.809	32.475	0.702355	0.618376
BRUKINa0378	EPHA1	349.738	497.776	0.702602	0.519057
BRUKINa1292	RPS6KB1	186.274	264.983	0.702965	0.528976
BRUKINa0761	MYT1	300.319	427.164	0.703051	0.521902
BRUKINa3052	Non-Targeting_Control	290.181	412.331	0.703758	0.524849
BRUKINa1006	PKD2	335.799	476.894	0.704138	0.521902
BRUKINa1973	FASTKD2	250.899	356.17	0.704437	0.524107
BRUKINa2913	PRPS1L1	146.991	208.426	0.705245	0.531572
BRUKINa0146	CAMK4	236.96	335.737	0.705791	0.526681
BRUKINa1415	TIE1	178.671	253.127	0.705855	0.532878
BRUKINa0275	CSF1R	363.677	515.005	0.706161	0.524849
BRUKINa1239	ALDH18A1	48.1523	68.1015	0.707068	0.599922
BRUKINa1601	RIPK2	258.502	365.502	0.707252	0.531572
BRUKINa1744	EIF2AK3	463.783	655.745	0.707261	0.524849
BRUKINa2628	TSSK6	68.427	96.5506	0.708717	0.572986
BRUKINa1693	DGKI	301.586	424.847	0.709869	0.536194
BRUKINa2836	TTBK2	230.624	324.845	0.709953	0.539902
BRUKINa2938	MAGI3	255.968	360.354	0.710323	0.536283
BRUKINa0371	EPHA2	201.48	283.626	0.710369	0.544059
BRUKINa2853	NEK10	371.28	522.404	0.710715	0.536637
BRUKINa0054	AKT1	211.617	297.547	0.711206	0.544059
BRUKINa2658	BRSK1	263.571	370.311	0.711755	0.543469
BRUKINa0270	MAPK14	112.778	158.307	0.712401	0.558876
BRUKINa0801	NTRK1	191.342	268.467	0.712722	0.553535
BRUKINa1768	PPIP5K1	462.516	647.633	0.714163	0.543469
BRUKINa2409	PAK7	410.562	574.086	0.715157	0.545975
BRUKINa1708	MAGI1	547.416	765.166	0.715422	0.544769
BRUKINa2884	MLKL	320.593	447.892	0.715783	0.551276
BRUKINa0439	PTK2B	210.35	293.813	0.715931	0.558862
BRUKINa1357	CDKL5	423.234	590.972	0.716165	0.551276
BRUKINa0210	CHKA	89.9689	125.564	0.716516	0.568878
BRUKINa1117	PRKCQ	296.517	413.554	0.716997	0.555198
BRUKINa1804	AKT3	432.104	602.378	0.71733	0.554015
BRUKINa0195	CDK6	169.8	236.685	0.717412	0.561095
BRUKINa0356	DTYMK	10.1373	14.1219	0.717846	0.784142
BRUKINa1319	SGK1	411.829	573.562	0.718021	0.553535
BRUKINa1094	PRKCG	325.662	453.371	0.718312	0.556842
BRUKINa0455	FGFR3	233.159	324.452	0.718623	0.563924
BRUKINa2288	PXK	301.586	418.872	0.719995	0.561095
BRUKINa0465	FGR	419.432	582.148	0.720491	0.560168
BRUKINa0004	ABL2	319.326	443.134	0.720608	0.5635
BRUKINa2325	STK32B	250.899	347.997	0.72098	0.5635
BRUKINa3041	SBK3	439.707	609.395	0.721547	0.561095
BRUKINa1119	PRKCQ	230.624	319.451	0.72194	0.567436
BRUKINa1969	ICK	249.632	345.778	0.721942	0.567382
BRUKINa0474	FLT3	127.984	177.19	0.722297	0.575149
BRUKINa2136	STK39	258.502	357.788	0.722502	0.567568
BRUKINa3036	MORN2	361.143	499.728	0.722679	0.567382
BRUKINa2174	HUNK	259.769	359.261	0.723065	0.567436
BRUKINa0313	DGKA	195.144	269.756	0.723409	0.578458
BRUKINa1345	STK3	343.402	474.673	0.723451	0.567436
BRUKINa0321	DGKG	331.998	458.836	0.723565	0.566502
BRUKINa2994	MAST4	562.622	776.986	0.724108	0.565583
BRUKINa2176	PIK3R4	196.411	271.225	0.724162	0.578004
BRUKINa1209	PRPS1	401.692	553.803	0.725333	0.568807
BRUKINa2946	PGM2L1	359.875	495.922	0.72567	0.568878
BRUKINa2756	SGK494	310.456	427.717	0.725845	0.574747
BRUKINa3115	Non-Targeting_Control	371.28	510.541	0.727229	0.577341
BRUKINa0272	CSF1R	157.129	215.989	0.727486	0.596595
BRUKINa2507	WNK2	192.609	264.629	0.727847	0.586999
BRUKINa0744	MST1R	236.96	324.968	0.729179	0.585389
BRUKINa0718	MAP3K11	35.4807	48.6462	0.729362	0.658676
BRUKINa1113	PRKD1	160.93	220.607	0.729489	0.590856
BRUKINa2862	AK8	215.418	294.942	0.730377	0.5931
BRUKINa2178	PIK3R4	101.373	138.754	0.730595	0.615362
BRUKINa3123	Non-Targeting_Control	321.86	440.436	0.730778	0.586809
BRUKINa1643	PRPF4B	182.472	249.675	0.730838	0.59759
BRUKINa0651	KIT	429.57	587.393	0.731316	0.586809
BRUKINa3129	Non-Targeting_Control	311.723	426.185	0.731427	0.588167
BRUKINa0436	PTK2B	408.028	557.79	0.731508	0.588907
BRUKINa1903	PLK2	143.19	195.719	0.731611	0.610236
BRUKINa2680	PSKH2	192.609	263.192	0.731821	0.59759
BRUKINa1999	TNIK	101.373	138.493	0.731975	0.618301
BRUKINa1358	CDKL5	556.286	759.888	0.732064	0.586999
BRUKINa1212	PRPS2	525.874	717.461	0.732966	0.587282
BRUKINa1871	MERTK	344.669	470.237	0.732969	0.591448
BRUKINa0865	PDGFRB	299.051	407.673	0.733557	0.598901
BRUKINa2322	RFK	40.5493	55.2407	0.734048	0.658676
BRUKINa1302	RYK	193.877	263.863	0.734761	0.602097
BRUKINa0879	PDK3	196.411	267.206	0.735053	0.609914
BRUKINa3001	MAP3K15	172.335	234.429	0.735126	0.612395
BRUKINa2074	SHPK	259.769	353.286	0.735295	0.599922
BRUKINa2270	RIPK4	432.104	587.493	0.735504	0.598901
BRUKINa3087	Non-Targeting_Control	229.357	311.058	0.737345	0.612395
BRUKINa1681	PKMYT1	83.633	113.397	0.737521	0.635186
BRUKINa1120	PRKCZ	195.144	264.395	0.738076	0.618301
BRUKINa2572	HKDC1	351.005	475.519	0.738153	0.61038
BRUKINa1463	VRK2	315.525	427.205	0.738579	0.610236
BRUKINa0860	PDGFRL	152.06	205.527	0.739856	0.63191
BRUKINa2659	BRSK1	26.6105	35.9655	0.73989	0.690054
BRUKINa0500	GALK1	296.517	400.698	0.740001	0.614061
BRUKINa2166	NRBP1	57.0225	77.0513	0.740059	0.668943
BRUKINa1398	TESK1	62.0912	83.897	0.740088	0.661672
BRUKINa2965	EPHA6	262.304	354.352	0.740234	0.618196
BRUKINa2763	PLK5	197.678	266.861	0.740754	0.619004
BRUKINa2193	IRAK4	68.427	92.3191	0.741201	0.654489
BRUKINa2326	STK32B	448.577	605.137	0.741282	0.61289
BRUKINa0834	PAK3	414.364	558.482	0.741946	0.616383
BRUKINa2286	SNRK	401.692	540.233	0.743553	0.618301
BRUKINa1249	RAF1	458.714	615.947	0.744731	0.619318
BRUKINa2386	STK31	361.143	484.886	0.744798	0.627433
BRUKINa0904	PFKL	250.899	336.354	0.745937	0.629593
BRUKINa2075	SHPK	266.105	356.641	0.746143	0.635186
BRUKINa2617	GSG2	234.426	314.031	0.746506	0.635186
BRUKINa0897	PFKFB3	476.455	638.088	0.746691	0.627926
BRUKINa0804	NTRK2	363.677	486.901	0.746921	0.629593
BRUKINa1269	ROCK1	236.96	316.933	0.747668	0.635186
BRUKINa0273	CSF1R	196.411	262.454	0.748363	0.646106
BRUKINa2947	PGM2L1	114.045	152.342	0.748613	0.658676
BRUKINa1551	DGKD	131.785	175.994	0.748807	0.650891
BRUKINa1393	TEK	224.289	299.487	0.748909	0.646106
BRUKINa2502	WNK3	402.959	537.275	0.750005	0.635186
BRUKINa2443	MARK4	416.898	555.322	0.750733	0.637487
BRUKINa1761	AATK	122.915	163.719	0.75077	0.651304
BRUKINa3117	Non-Targeting_Control	494.195	657.805	0.751279	0.642112
BRUKINa2952	TSSK4	266.105	353.919	0.751882	0.650891
BRUKINa0815	ROR1	185.006	245.987	0.752098	0.654598
BRUKINa1309	CCL2	271.174	360.218	0.752804	0.651304
BRUKINa2982	CDKL4	233.159	309.499	0.753343	0.653389
BRUKINa2549	NEK11	245.83	326.254	0.753494	0.650891
BRUKINa0599	INSR	261.036	346.422	0.753522	0.653247
BRUKINa1461	VRK2	370.013	490.964	0.753645	0.650891
BRUKINa2084	ULK3	235.693	312.679	0.753786	0.651304
BRUKINa0944	PHKG2	154.594	205.042	0.753964	0.65602
BRUKINa1411	TGFBR3	500.531	663.857	0.753974	0.648717
BRUKINa0787	NME3	135.587	179.78	0.754181	0.658676
BRUKINa2845	PDIK1L	468.852	621.662	0.754191	0.648717
BRUKINa0484	FRK	201.48	267.072	0.7544	0.654489
BRUKINa0393	EPHA7	386.486	512.161	0.754618	0.650891
BRUKINa0988	PI4KA	130.518	172.929	0.754752	0.659333
BRUKINa2362	SCYL2	561.355	742.934	0.755592	0.650891
BRUKINa1549	DGKD	503.065	665.689	0.755706	0.651304
BRUKINa1615	TRIM24	288.914	382.251	0.755823	0.651304
BRUKINa1857	PAK4	660.194	873.335	0.755945	0.650891
BRUKINa2080	PRKD2	209.083	276.471	0.756255	0.658676
BRUKINa1509	PIP4K2B	345.937	457.389	0.756329	0.651304
BRUKINa1136	MAPK1	134.32	177.562	0.756465	0.6682
BRUKINa1263	RNASEL	278.777	368.353	0.756819	0.654489
BRUKINa1505	PIP5K1B	316.792	418.382	0.757183	0.654489
BRUKINa0778	NME1	193.877	255.915	0.757581	0.658676
BRUKINa0943	PHKG1	78.5644	103.64	0.758054	0.682344
BRUKINa2872	NIM1K	353.54	466.353	0.758094	0.65585
BRUKINa2844	PDIK1L	357.341	471.364	0.758099	0.65602
BRUKINa2797	LRGUK	266.105	350.981	0.758175	0.658676
BRUKINa2226	MPP6	63.3583	83.545	0.758374	0.690054
BRUKINa1924	PIM2	207.815	273.849	0.758869	0.658676
BRUKINa0466	FGR	190.075	250.403	0.759077	0.668308
BRUKINa2573	HKDC1	130.518	171.837	0.759546	0.672849
BRUKINa2548	NEK11	301.586	396.926	0.759803	0.658676
BRUKINa1105	PKN1	160.93	211.674	0.760274	0.665444
BRUKINa0622	ITPKA	489.126	642.574	0.761199	0.658676
BRUKINa0722	MOS	201.48	264.527	0.761659	0.668943
BRUKINa2723	TBCK	204.014	267.599	0.762388	0.674847
BRUKINa0168	CDK1	12.6717	16.596	0.763536	0.784142
BRUKINa0263	MAP3K8	255.968	335.088	0.763883	0.668308
BRUKINa0060	ALK	182.472	238.836	0.764006	0.676333
BRUKINa1968	ICK	153.327	200.687	0.76401	0.682344
BRUKINa1128	PRKG1	297.784	389.724	0.764091	0.668308
BRUKINa2700	PKDCC	162.197	211.88	0.765517	0.682877
BRUKINa1797	XYLB	158.396	206.911	0.765527	0.682344
BRUKINa1607	RIOK3	283.845	370.429	0.766261	0.672849
BRUKINa2796	LRGUK	302.853	395.192	0.766345	0.672849
BRUKINa0955	PIK3C2B	410.562	535.422	0.766801	0.672849
BRUKINa1446	TYK2	373.814	487.282	0.767142	0.672849
BRUKINa1859	PAK4	366.211	476.923	0.767862	0.678894
BRUKINa2446	MPP4	328.196	427.406	0.767879	0.680532
BRUKINa2887	MLKL	415.631	541.056	0.768184	0.676168
BRUKINa1593	TNK1	253.433	329.696	0.768689	0.682344
BRUKINa1091	PRKCE	193.877	252.076	0.76912	0.682344
BRUKINa3007	IDNK	307.922	400.031	0.769744	0.681432
BRUKINa0925	PGK2	202.747	263.371	0.769814	0.683489
BRUKINa1839	TNK2	98.839	128.238	0.770744	0.690533
BRUKINa1156	MAPK8	236.96	307.35	0.770977	0.682877
BRUKINa2799	LRGUK	285.113	369.797	0.770996	0.686978
BRUKINa1856	PAK4	363.677	471.639	0.771092	0.682344
BRUKINa2544	PIP4K2C	144.457	187.274	0.771366	0.690533
BRUKINa0719	MAP3K11	73.4957	95.257	0.771551	0.713322
BRUKINa0048	AK4	430.837	558.346	0.77163	0.682344
BRUKINa2631	TSSK6	89.9689	116.552	0.771919	0.693697
BRUKINa2810	DGKK	401.692	520.325	0.772001	0.682877
BRUKINa0713	MAP3K10	339.601	439.791	0.772186	0.684948
BRUKINa2847	PDIK1L	240.762	311.773	0.772234	0.686978
BRUKINa0141	CALM3	319.326	413.398	0.772443	0.686978
BRUKINa3056	Non-Targeting_Control	461.249	596.734	0.772956	0.685968
BRUKINa1347	STK3	169.8	219.608	0.773198	0.690054
BRUKINa3004	IDNK	98.839	127.795	0.773417	0.698499
BRUKINa2465	C17orf75	127.984	165.413	0.773724	0.690533
BRUKINa0601	INSRR	315.525	407.798	0.773728	0.68807
BRUKINa0370	EPHA2	443.508	572.819	0.774255	0.687266
BRUKINa1837	TNK2	339.601	438.511	0.774441	0.68807
BRUKINa2775	CIB4	315.525	407.321	0.774634	0.690054
BRUKINa0667	LTK	342.135	441.649	0.774676	0.690054
BRUKINa0005	ABL2	491.661	633.945	0.775558	0.68807
BRUKINa0376	EPHA1	525.874	677.852	0.775795	0.68807
BRUKINa2391	SPHK2	169.8	218.766	0.776175	0.694242
BRUKINa1726	STK17B	358.608	461.843	0.776472	0.690054
BRUKINa3082	Non-Targeting_Control	361.143	465.056	0.776557	0.690533
BRUKINa1040	PRKAB2	698.209	898.395	0.777174	0.690054
BRUKINa2874	NIM1K	515.737	663.304	0.777527	0.690054
BRUKINa0326	DGKQ	212.884	273.79	0.777544	0.694242
BRUKINa1940	CHEK2	196.411	252.585	0.777602	0.700984
BRUKINa1655	CDKL2	416.898	536.093	0.777659	0.69008
BRUKINa0844	CDK16	169.8	218.197	0.778196	0.700984
BRUKINa0402	EPHB1	210.35	270.164	0.778599	0.703265
BRUKINa0691	MAP3K1	285.113	366.011	0.778973	0.700984
BRUKINa2734	SLAMF6	459.982	590.491	0.778982	0.690533
BRUKINa2304	ETNK2	78.5644	100.846	0.779051	0.724596
BRUKINa2169	PACSIN1	235.693	301.052	0.782899	0.711961
BRUKINa2665	TTBK1	169.8	216.804	0.783198	0.716598
BRUKINa2135	RPS6KA6	329.463	420.397	0.783695	0.711961
BRUKINa1565	PDXK	143.19	182.681	0.783826	0.724596
BRUKINa1618	CDKL1	307.922	392.71	0.784093	0.711324
BRUKINa3055	Non-Targeting_Control	179.938	229.325	0.78464	0.717334
BRUKINa0970	PIK3CB	211.617	269.607	0.784907	0.718934
BRUKINa1310	CCL2	201.48	256.496	0.785509	0.721255
BRUKINa0600	INSRR	257.235	327.39	0.785714	0.7211
BRUKINa0389	EPHA5	444.776	565.841	0.786043	0.713923
BRUKINa2220	TRIM33	67.1598	85.4127	0.786299	0.75456
BRUKINa0673	MAK	503.065	639.641	0.786481	0.717334
BRUKINa1282	RPS6KA1	283.845	360.81	0.786689	0.718728
BRUKINa1554	CAMK1	310.456	394.502	0.786956	0.720659
BRUKINa1738	TJP2	144.457	183.52	0.787146	0.729647
BRUKINa3065	Non-Targeting_Control	503.065	638.904	0.787388	0.719038
BRUKINa0446	FES	413.096	524.378	0.787784	0.721255
BRUKINa0377	EPHA1	215.418	273.37	0.788011	0.724596
BRUKINa2574	HKDC1	212.884	270.003	0.78845	0.724596
BRUKINa2688	ADCK2	176.136	223.345	0.788628	0.731602
BRUKINa1809	GNE	309.189	392.046	0.788654	0.724596
BRUKINa2591	SH3BP5L	323.128	409.718	0.788658	0.724596
BRUKINa2200	CDKL3	221.754	280.989	0.789192	0.724596
BRUKINa1355	AURKA	382.684	484.629	0.789645	0.724003
BRUKINa0527	GRK5	242.029	306.206	0.790413	0.731602
BRUKINa2509	STK33	280.044	354.097	0.790868	0.730423
BRUKINa1287	RPS6KA2	416.898	526.918	0.791201	0.724596
BRUKINa3124	Non-Targeting_Control	427.035	539.034	0.792223	0.729647
BRUKINa2685	TPD52L3	349.738	441.338	0.792449	0.729394
BRUKINa0689	MAP3K1	321.86	406.146	0.792474	0.729394
BRUKINa2558	MORN1	211.617	266.927	0.79279	0.734196
BRUKINa2376	PBK	130.518	164.627	0.79281	0.744716
BRUKINa2582	ITPKC	494.195	623.13	0.793085	0.729647
BRUKINa2677	DCLK3	228.09	287.557	0.793201	0.740228
BRUKINa0385	EPHA4	504.332	635.6	0.793474	0.729647
BRUKINa2041	PIK3R5	130.518	164.414	0.793837	0.74763
BRUKINa0473	FLT3	159.663	201.069	0.794073	0.742466
BRUKINa0175	CDK11B	287.647	362.171	0.79423	0.734196
BRUKINa1661	BRSK2	171.068	215.367	0.794309	0.748961
BRUKINa0257	PLK3	226.823	285.208	0.795288	0.739131
BRUKINa0949	PIK3C2A	229.357	288.275	0.795619	0.744371
BRUKINa1171	MAPK10	549.95	690.33	0.796649	0.734196
BRUKINa0625	ITPKB	217.953	273.572	0.796693	0.742428
BRUKINa0025	ACVRL1	143.19	179.408	0.798123	0.75456
BRUKINa0647	KHK	197.678	247.634	0.798266	0.749317
BRUKINa0564	HCK	446.043	558.562	0.798555	0.745314
BRUKINa2232	CMPK1	62.0912	77.7492	0.798609	0.78121
BRUKINa0147	CAMK4	224.289	280.614	0.799278	0.750502
BRUKINa1300	RYK	299.051	373.862	0.799899	0.750502
BRUKINa1770	PPIP5K1	253.433	316.739	0.800133	0.750502
BRUKINa3138	Non-Targeting_Control	320.593	400.663	0.800157	0.749317
BRUKINa2371	AGK	165.999	207.441	0.800221	0.750502
BRUKINa3032	CDK11A	152.06	189.977	0.800411	0.757546
BRUKINa3017	WEE2	1041.61	1301.21	0.800492	0.74458
BRUKINa1107	PKN1	250.899	313.407	0.800554	0.749472
BRUKINa2203	CDKL3	453.646	565.888	0.801653	0.749472
BRUKINa2955	TSSK4	144.457	180.181	0.801731	0.757546
BRUKINa3121	Non-Targeting_Control	376.349	469.402	0.801761	0.750502
BRUKINa0750	MUSK	405.493	505.506	0.802154	0.750502
BRUKINa1200	EIF2AK2	337.066	420.199	0.80216	0.75456
BRUKINa2807	TAF1L	160.93	200.499	0.802647	0.75456
BRUKINa1003	PKD1	160.93	200.485	0.802704	0.75456
BRUKINa2206	NME8	125.45	156.202	0.803125	0.761806
BRUKINa2894	STK32A	259.769	323.3	0.803493	0.75456
BRUKINa0187	CDK4	269.907	335.58	0.804298	0.75456
BRUKINa0021	ACVR2B	247.098	307.216	0.804313	0.757546
BRUKINa2839	TTBK2	255.968	318.124	0.804617	0.75456
BRUKINa2995	MAST4	296.517	368.467	0.804732	0.75667
BRUKINa1628	STK19	196.411	244.005	0.804947	0.757546
BRUKINa2328	STYK1	511.935	635.203	0.80594	0.75456
BRUKINa3080	Non-Targeting_Control	774.239	960.605	0.805991	0.75456
BRUKINa0308	CSNK2B	32.9463	40.8623	0.806277	0.78992
BRUKINa2654	CARD11	287.647	356.712	0.806384	0.757546
BRUKINa1609	DYRK4	207.815	257.705	0.80641	0.757546
BRUKINa0698	MAP3K4	314.257	389.639	0.806536	0.757546
BRUKINa0038	ADRBK2	576.561	714.634	0.806792	0.75667
BRUKINa2533	LRRK1	223.021	276.394	0.806897	0.765875
BRUKINa0228	CKMT1B	242.029	299.751	0.807433	0.765875
BRUKINa2735	SLAMF6	306.654	379.746	0.807525	0.757546
BRUKINa0604	IRAK1	306.654	379.69	0.807643	0.757546
BRUKINa0888	PFKFB1	576.561	713.761	0.807779	0.757546
BRUKINa1192	MAP2K6	364.944	451.507	0.808279	0.757546
BRUKINa0388	EPHA5	518.271	641.095	0.808416	0.757546
BRUKINa1627	CDK5R1	468.852	579.862	0.808557	0.757546
BRUKINa2892	STK32A	368.746	455.637	0.809296	0.759994
BRUKINa1991	STK38L	216.686	267.583	0.809787	0.767836
BRUKINa1267	BRD2	73.4957	90.6768	0.810523	0.789198
BRUKINa0941	PHKG1	328.196	404.792	0.810778	0.769115
BRUKINa1170	MAPK10	423.234	521.655	0.811328	0.767913
BRUKINa1891	PMVK	35.4807	43.731	0.81134	0.816197
BRUKINa2350	CDC42BPG	229.357	282.616	0.81155	0.772282
BRUKINa2637	POMK	342.135	421.405	0.811891	0.771651
BRUKINa0840	PCK2	226.823	279.062	0.812804	0.771813
BRUKINa2878	STKLD1	200.212	246.309	0.812849	0.779454
BRUKINa2223	TRIM33	245.83	302.399	0.812935	0.771775
BRUKINa2450	FASTKD5	437.173	537.699	0.813043	0.771666
BRUKINa1390	TEC	435.905	535.977	0.813292	0.769115
BRUKINa0863	PDGFRL	487.859	599.601	0.813639	0.769341
BRUKINa2743	IP6K3	153.327	188.42	0.813753	0.784009
BRUKINa2787	GRK7	295.25	362.8	0.813809	0.776165
BRUKINa1540	DGKZ	93.7704	115.193	0.814027	0.784142
BRUKINa2105	LATS2	323.128	396.732	0.814473	0.777958
BRUKINa2622	STK40	515.737	632.607	0.815257	0.772282
BRUKINa1497	NME5	375.081	459.983	0.815424	0.779139
BRUKINa2522	PANK3	351.005	430.075	0.81615	0.78121
BRUKINa0760	MYT1	295.25	361.657	0.81638	0.78121
BRUKINa3139	Non-Targeting_Control	681.736	834.984	0.816465	0.774878
BRUKINa3095	Non-Targeting_Control	223.021	273.093	0.816649	0.784142
BRUKINa2879	STKLD1	306.654	374.981	0.817786	0.78121
BRUKINa0106	BMX	267.372	326.732	0.818323	0.784142
BRUKINa2027	ATMIN	159.663	195.109	0.818326	0.787319
BRUKINa2367	N4BP2	600.637	733.79	0.81854	0.78121
BRUKINa1555	CAMK1	323.128	394.681	0.818706	0.784142
BRUKINa0139	CALM1	207.815	253.824	0.818739	0.784142
BRUKINa2714	MYLK3	402.959	492.134	0.8188	0.78121
BRUKINa1045	PRKACA	282.578	345.024	0.81901	0.784142
BRUKINa2472	IPPK	238.227	290.5	0.82006	0.78992
BRUKINa1870	MERTK	420.699	512.741	0.820492	0.784142
BRUKINa1760	AATK	140.656	171.247	0.821359	0.793987
BRUKINa1564	PDXK	253.433	308.328	0.821962	0.791475
BRUKINa0853	CDK18	399.158	485.254	0.822574	0.790289
BRUKINa1878	CIB1	494.195	600.576	0.822869	0.78992
BRUKINa0899	PFKFB3	373.814	454.148	0.823112	0.78992
BRUKINa0493	FYN	233.159	283.197	0.823311	0.796219
BRUKINa1631	STK19	242.029	293.863	0.823612	0.796226
BRUKINa0874	PDK2	328.196	398.276	0.824042	0.793987
BRUKINa2442	MARK4	263.571	319.735	0.824341	0.793987
BRUKINa1472	ZAP70	287.647	348.927	0.824375	0.793987
BRUKINa1907	NEK6	358.608	434.866	0.824641	0.793987
BRUKINa1137	MAPK1	130.518	158.188	0.825083	0.804607
BRUKINa0990	PI4KA	150.793	182.638	0.825638	0.79931
BRUKINa0721	MOS	421.967	511.078	0.82564	0.793987
BRUKINa3108	Non-Targeting_Control	368.746	446.498	0.825861	0.793987
BRUKINa2008	MAST2	357.341	432.486	0.826248	0.796226
BRUKINa3016	WEE2	211.617	256.081	0.826367	0.79931
BRUKINa2986	NME9	143.19	173.261	0.826441	0.811573
BRUKINa2803	PIP5KL1	364.944	441.521	0.826562	0.794423
BRUKINa1211	PRPS1	278.777	336.955	0.827341	0.797894
BRUKINa2578	ALPK1	672.866	812.346	0.828299	0.796226
BRUKINa1844	TRIB1	802.117	968.117	0.828533	0.797894
BRUKINa2875	NIM1K	333.265	402.21	0.828585	0.804325
BRUKINa2888	PIKFYVE	30.412	36.6874	0.828949	0.845431
BRUKINa2120	EIF2AK1	234.426	282.586	0.829573	0.809014
BRUKINa0597	INSR	376.349	453.641	0.829618	0.804607
BRUKINa2579	ALPK1	390.287	470.355	0.829772	0.804607
BRUKINa2571	MAP3K19	288.914	347.728	0.830861	0.805536
BRUKINa0769	NEK2	164.732	198.222	0.831046	0.813227
BRUKINa2725	TP53RK	108.976	131.123	0.8311	0.814552
BRUKINa1241	MAP4K2	272.441	327.693	0.831391	0.811573
BRUKINa2560	ADCK4	65.8927	79.1969	0.832011	0.823469
BRUKINa0973	PIM1	229.357	275.628	0.832127	0.814552
BRUKINa2043	PIK3R5	264.838	318.186	0.832337	0.811573
BRUKINa2905	HIPK1	277.51	332.993	0.833379	0.814552
BRUKINa2483	PINK1	278.777	334.395	0.833675	0.814366
BRUKINa1911	FASTK	326.929	392.029	0.833941	0.813227
BRUKINa0529	GRK6	323.128	387.184	0.834558	0.816197
BRUKINa2388	SPHK2	351.005	420.549	0.834636	0.816197
BRUKINa0315	DGKA	230.624	276.308	0.834664	0.816197
BRUKINa0661	LIMK2	371.28	444.795	0.834722	0.816197
BRUKINa0259	PLK3	139.388	166.88	0.835259	0.825254
BRUKINa2841	HIPK4	129.251	154.576	0.836163	0.831306
BRUKINa1764	IKBKE	257.235	307.518	0.836488	0.823411
BRUKINa0535	MKNK2	666.53	796.565	0.836755	0.816197
BRUKINa1851	SPEG	168.533	201.392	0.836841	0.824555
BRUKINa0479	FLT4	178.671	213.482	0.836936	0.823469
BRUKINa0256	PLK3	216.686	258.901	0.836944	0.823056
BRUKINa2866	DGKH	296.517	354.253	0.837019	0.822664
BRUKINa3038	MORN2	794.514	949.192	0.837042	0.816197
BRUKINa1283	RPS6KA1	254.701	304.153	0.83741	0.823056
BRUKINa2551	NEK11	153.327	183.026	0.837735	0.831306
BRUKINa1633	SPHK1	437.173	521.645	0.838065	0.823056
BRUKINa2834	MPP7	584.164	695.885	0.839454	0.823469
BRUKINa2343	ETNK1	381.417	454.349	0.83948	0.824555
BRUKINa2592	TSSK3	238.227	283.641	0.839891	0.831306
BRUKINa1261	RNASEL	334.532	398.166	0.840182	0.825254
BRUKINa1369	AURKC	354.807	422.193	0.840389	0.824555
BRUKINa2895	STK32A	209.083	248.716	0.840647	0.834452
BRUKINa0452	FGFR3	424.501	504.741	0.841027	0.825743
BRUKINa0267	CRKL	257.235	305.823	0.841124	0.831306
BRUKINa2963	EPHA10	248.365	295.136	0.841525	0.831306
BRUKINa0677	MARK1	102.641	121.896	0.842035	0.834955
BRUKINa2330	STYK1	315.525	374.279	0.843021	0.831306
BRUKINa1473	ZAP70	236.96	281.069	0.843068	0.831306
BRUKINa1585	CDK13	157.129	186.243	0.843674	0.836909
BRUKINa2968	MYLK4	361.143	427.997	0.843798	0.834955
BRUKINa0881	PDK4	187.541	222.222	0.843933	0.834955
BRUKINa1728	STK17A	253.433	300.106	0.84448	0.834955
BRUKINa0112	BRDT	150.793	178.468	0.844929	0.834955
BRUKINa0974	PIM1	141.923	167.963	0.844964	0.834955
BRUKINa2249	PANK1	228.09	269.829	0.845312	0.835918
BRUKINa0457	FGFR2	267.372	316.263	0.84541	0.834955
BRUKINa0095	BMPR1A	220.487	260.652	0.845905	0.835135
BRUKINa0852	CDK18	152.06	179.72	0.846095	0.840769
BRUKINa1612	TRIM24	319.326	377.385	0.846154	0.834955
BRUKINa0774	NEK3	122.915	145.262	0.846162	0.835918
BRUKINa0789	NME4	229.357	271.047	0.846191	0.835918
BRUKINa0794	NPR1	146.991	173.691	0.846282	0.834955
BRUKINa2146	HIPK2	209.083	247.028	0.846391	0.838402
BRUKINa0305	CSNK2A2	594.301	702.069	0.8465	0.834955
BRUKINa1649	KALRN	144.457	170.624	0.84664	0.83921
BRUKINa2503	WNK3	435.905	514.808	0.846735	0.834955
BRUKINa2414	SCYL3	354.807	418.863	0.847071	0.834955
BRUKINa2313	FGGY	250.899	296.192	0.847083	0.834955
BRUKINa2599	NUAK2	406.761	480.07	0.847294	0.834955
BRUKINa3141	Non-Targeting_Control	527.141	621.956	0.847554	0.834955
BRUKINa1495	CDC7	103.908	122.528	0.848034	0.839657
BRUKINa1072	PRKAR2B	454.913	536.37	0.848132	0.834955
BRUKINa2474	IPPK	200.212	236.014	0.848308	0.839793
BRUKINa1408	TGFBR3	756.499	891.665	0.848411	0.834955
BRUKINa1803	OXSR1	195.144	229.927	0.848721	0.840769
BRUKINa0304	CSNK2A2	273.708	322.347	0.849111	0.836909
BRUKINa0351	DLG3	264.838	311.82	0.84933	0.836909
BRUKINa0061	ALK	404.226	475.578	0.849969	0.838674
BRUKINa0340	DGUOK	172.335	202.722	0.850104	0.84123
BRUKINa1519	STK24	544.882	640.544	0.850655	0.836909
BRUKINa0940	PHKG1	92.5032	108.736	0.850716	0.846894
BRUKINa2788	GLYCTK	340.868	400.654	0.850778	0.838402
BRUKINa1641	PRPF4B	219.22	257.664	0.850798	0.84123
BRUKINa1474	ZAP70	138.121	162.341	0.85081	0.846894
BRUKINa0678	MARK1	235.693	276.988	0.850916	0.839793
BRUKINa2709	NEK9	584.164	686.481	0.850955	0.838674
BRUKINa2636	POMK	140.656	165.197	0.851443	0.84123
BRUKINa1525	DYRK2	186.274	218.774	0.851444	0.84141
BRUKINa0417	EPHB6	351.005	412.214	0.851513	0.840892
BRUKINa2110	SRPK3	401.692	471.322	0.852267	0.839793
BRUKINa0355	DMPK	325.662	382.007	0.852502	0.840769
BRUKINa3150	Non-Targeting_Control	432.104	506.823	0.852574	0.840892
BRUKINa1956	DOLK	60.824	71.3405	0.852588	0.851494
BRUKINa1089	PRKCE	190.075	222.681	0.853575	0.846894
BRUKINa2429	ALPK3	310.456	363.695	0.853616	0.84123
BRUKINa0116	BTK	376.349	440.88	0.853631	0.84123
BRUKINa2915	PRPS1L1	351.005	411.141	0.853734	0.84141
BRUKINa0896	PFKFB3	633.583	742.098	0.853774	0.840769
BRUKINa0089	BLK	205.281	240.242	0.854477	0.846894
BRUKINa1544	DGKE	334.532	391.5	0.854487	0.84123
BRUKINa2531	FASTKD1	293.983	343.952	0.85472	0.84123
BRUKINa1690	DYRK1B	125.45	146.753	0.854832	0.851494
BRUKINa0960	PIK3C3	62.0912	72.6304	0.854893	0.869689
BRUKINa3126	Non-Targeting_Control	714.682	835.351	0.855547	0.84123
BRUKINa0569	HK1	940.238	1098.91	0.855606	0.84123
BRUKINa2972	NRBP2	190.075	221.967	0.85632	0.851494
BRUKINa1122	PRKCZ	301.586	351.918	0.856977	0.846894
BRUKINa0145	CAMK4	389.02	453.804	0.857243	0.846894
BRUKINa2090	TKFC	363.677	424.226	0.857272	0.846894
BRUKINa0523	GRK4	352.272	410.844	0.857436	0.846894
BRUKINa2926	ANKK1	466.317	543.157	0.858532	0.846918
BRUKINa0848	CDK17	78.5644	91.4971	0.858654	0.863961
BRUKINa2824	TRPM6	392.822	457.43	0.858758	0.846894
BRUKINa0239	CKS1B	152.06	177.003	0.859083	0.860384
BRUKINa1121	PRKCZ	210.35	244.827	0.859176	0.852295
BRUKINa2642	MEX3B	300.319	349.401	0.859525	0.851494
BRUKINa2370	AGK	135.587	157.598	0.860331	0.857491
BRUKINa2428	ALPK3	484.058	562.632	0.860346	0.851494
BRUKINa0226	CKM	343.402	399.14	0.860355	0.851494
BRUKINa2511	STK33	273.708	318.01	0.860691	0.851494
BRUKINa0448	FGFR1	287.647	334.149	0.860833	0.851494
BRUKINa2267	CSNK1G1	159.663	185.441	0.860991	0.856504
BRUKINa2011	MAST2	347.204	403.247	0.861021	0.852695
BRUKINa0486	FRK	356.074	413.544	0.861031	0.852954
BRUKINa1513	ULK1	330.731	384.013	0.861248	0.851494
BRUKINa1848	SPEG	187.541	217.699	0.861469	0.857252
BRUKINa2821	NEK7	395.356	458.929	0.861475	0.852295
BRUKINa0352	DMPK	79.8315	92.4052	0.863929	0.866181
BRUKINa1403	TGFBR1	306.654	354.628	0.864722	0.860384
BRUKINa0411	EPHB3	297.784	344.044	0.86554	0.861332
BRUKINa2621	STK40	264.838	305.848	0.865914	0.862449
BRUKINa0653	LCK	79.8315	92.1918	0.865929	0.867997
BRUKINa0420	ERBB2	258.502	298.323	0.866517	0.865288
BRUKINa0463	FGFR4	146.991	169.596	0.866713	0.865288
BRUKINa1092	PRKCG	223.021	257.207	0.86709	0.867997
BRUKINa0981	PIK3CG	155.862	179.676	0.867459	0.866181
BRUKINa0767	NEK1	632.316	728.821	0.867587	0.865288
BRUKINa2292	UCKL1	366.211	421.938	0.867926	0.866181
BRUKINa0092	BMPR1A	500.531	576.532	0.868175	0.865288
BRUKINa2126	STK36	262.304	302.019	0.8685	0.867997
BRUKINa3100	Non-Targeting_Control	505.6	582.043	0.868664	0.865288
BRUKINa1625	CDK5R1	492.928	567.201	0.869054	0.865288
BRUKINa2710	NEK9	1070.76	1231.88	0.869207	0.865288
BRUKINa1955	TWF2	310.456	357.086	0.869416	0.867997
BRUKINa0652	LCK	91.236	104.887	0.869849	0.884116
BRUKINa0917	CDK14	228.09	262.192	0.869935	0.873829
BRUKINa2984	NME9	240.762	276.657	0.870252	0.867997
BRUKINa0165	CD2	741.293	851.557	0.870515	0.867997
BRUKINa2222	TRIM33	500.531	574.889	0.870657	0.867997
BRUKINa0485	FRK	416.898	478.822	0.870674	0.867997
BRUKINa2843	HIPK4	235.693	270.605	0.870987	0.870698
BRUKINa0445	FES	244.563	280.754	0.871095	0.871842
BRUKINa1706	AURKB	84.9002	97.4062	0.87161	0.876376
BRUKINa1714	TBRG4	188.808	216.611	0.871644	0.872489
BRUKINa2697	XRCC6BP1	121.648	139.509	0.871972	0.876376
BRUKINa2486	CDK15	304.12	348.172	0.873476	0.876376
BRUKINa2208	TAOK3	475.188	543.817	0.873801	0.876376
BRUKINa0258	PLK3	380.15	434.981	0.873947	0.876376
BRUKINa1536	PIK3R3	297.784	340.573	0.874363	0.876376
BRUKINa0503	GALK1	348.471	398.445	0.874577	0.876376
BRUKINa0833	PAK3	454.913	520.047	0.874753	0.87581
BRUKINa1236	ALDH18A1	226.823	259.165	0.875205	0.876376
BRUKINa0683	MARK3	674.133	770.251	0.875211	0.876376
BRUKINa0265	CRKL	62.0912	70.9145	0.875578	0.895731
BRUKINa2273	GSAP	491.661	560.936	0.876501	0.876376
BRUKINa0129	DDR1	400.425	456.832	0.876526	0.878335
BRUKINa1456	VRK1	35.4807	40.4763	0.87658	0.898463
BRUKINa2012	PASK	575.294	656.064	0.876886	0.878335
BRUKINa1129	PRKG1	762.835	869.661	0.877163	0.876376
BRUKINa1061	PRKAR1A	481.523	548.765	0.877468	0.878475
BRUKINa3151	Non-Targeting_Control	728.621	829.881	0.877982	0.878475
BRUKINa1648	KALRN	201.48	229.472	0.878015	0.887301
BRUKINa1547	DGKE	97.5719	111.093	0.878287	0.892473
BRUKINa1303	RYK	177.403	201.867	0.878814	0.891071
BRUKINa2962	EPHA10	459.982	522.938	0.879611	0.88312
BRUKINa1539	PIK3R3	361.143	410.419	0.879937	0.889124
BRUKINa2932	GK5	424.501	482.174	0.88039	0.887565
BRUKINa1558	MAPKAPK5	715.949	812.377	0.881302	0.887301
BRUKINa1035	PRKAA2	319.326	362.208	0.88161	0.892473
BRUKINa2859	SGK223	293.983	333.4	0.881772	0.889124
BRUKINa3103	Non-Targeting_Control	404.226	458.111	0.882376	0.892473
BRUKINa1174	MAPK13	394.089	446.597	0.882426	0.892473
BRUKINa2374	RIOK2	70.9613	80.4151	0.882438	0.895576
BRUKINa0518	GK2	451.111	511.191	0.882472	0.892473
BRUKINa2423	CLK4	353.54	400.616	0.882489	0.892473
BRUKINa0464	FGR	111.511	126.359	0.882494	0.895731
BRUKINa0588	IKBKB	309.189	350.354	0.882503	0.89275
BRUKINa2589	SH3BP5L	356.074	403.449	0.882575	0.89275
BRUKINa2034	PIP5K1C	525.874	595.519	0.883052	0.891365
BRUKINa2908	AK9	315.525	357.304	0.883071	0.892473
BRUKINa1350	STK4	79.8315	90.3774	0.883313	0.895731
BRUKINa2298	NMRK1	362.41	410.011	0.883903	0.893495
BRUKINa2122	EIF2AK1	169.8	192.053	0.884131	0.895576
BRUKINa1524	DYRK2	228.09	257.824	0.884672	0.895731
BRUKINa2929	PAN3	523.34	590.736	0.885912	0.895731
BRUKINa2378	PBK	239.495	270.301	0.886028	0.895731
BRUKINa0797	NPR2	273.708	308.742	0.886527	0.895731
BRUKINa1630	STK19	286.38	322.996	0.886636	0.895731
BRUKINa1906	NEK6	293.983	331.352	0.887223	0.895731
BRUKINa2779	ACVR1C	447.31	504.12	0.887308	0.895731
BRUKINa1426	TPR	31.6792	35.7017	0.887329	0.905987
BRUKINa1521	DYRK3	283.845	319.812	0.887539	0.895731
BRUKINa1436	TTN	225.556	254.075	0.887753	0.895731
BRUKINa0810	NTRK3	210.35	236.903	0.887915	0.895731
BRUKINa2769	CMPK2	366.211	412.419	0.887959	0.895731
BRUKINa1144	MAPK4	272.441	306.666	0.888397	0.895731
BRUKINa1425	TPR	108.976	122.623	0.888708	0.895731
BRUKINa2516	FASTKD3	416.898	469.074	0.888768	0.895731
BRUKINa1720	MAPKAPK2	538.546	605.834	0.888933	0.895731
BRUKINa2468	MPP5	330.731	371.942	0.889199	0.895731
BRUKINa1254	RET	385.219	433.204	0.889232	0.895731
BRUKINa1123	PRKCZ	153.327	172.422	0.889254	0.89842
BRUKINa1391	TEC	385.219	433.077	0.889492	0.895731
BRUKINa1032	PRKAA2	442.241	497.064	0.889707	0.895731
BRUKINa2623	STK40	410.562	461.336	0.889942	0.895731
BRUKINa2990	CERKL	220.487	247.716	0.89008	0.896983
BRUKINa1335	SRPK1	108.976	122.424	0.890154	0.896184
BRUKINa2300	ULK4	158.396	177.916	0.890283	0.89842
BRUKINa2918	MAPK15	273.708	307.411	0.890366	0.895731
BRUKINa2272	GSAP	485.325	544.886	0.89069	0.895731
BRUKINa0530	GRK6	255.968	287.36	0.890758	0.895731
BRUKINa2419	CAMK1G	231.892	260.301	0.890859	0.895731
BRUKINa0235	CKMT2	321.86	361.278	0.890894	0.895731
BRUKINa1323	SRC	186.274	209.044	0.891074	0.898463
BRUKINa2805	TAF1L	453.646	509.024	0.891206	0.895731
BRUKINa2448	FASTKD5	146.991	164.934	0.891215	0.896629
BRUKINa0156	CAMK2D	819.857	919.9	0.891246	0.895731
BRUKINa2635	OBSCN	192.609	216.101	0.891292	0.89842
BRUKINa0472	FLT3	305.387	342.46	0.891747	0.89842
BRUKINa2910	AK9	316.792	355.011	0.892343	0.897841
BRUKINa2392	PAK6	207.815	232.681	0.893133	0.89842
BRUKINa1531	CDC42BPA	261.036	292.184	0.893397	0.901058
BRUKINa1552	CAMK1	372.547	416.941	0.893525	0.89842
BRUKINa0179	CDK2	59.5568	66.6527	0.89354	0.907934
BRUKINa0513	GK	628.515	703.384	0.893559	0.89842
BRUKINa2266	CSNK1G1	368.746	412.446	0.894045	0.89842
BRUKINa0450	FGFR1	283.845	317.372	0.894362	0.898463
BRUKINa0091	BLK	112.778	126.07	0.894563	0.901835
BRUKINa0803	NTRK1	278.777	311.502	0.894943	0.900288
BRUKINa1993	MAST3	174.869	195.386	0.894992	0.900881
BRUKINa2467	C17orf75	325.662	363.805	0.895154	0.900705
BRUKINa2902	NRK	650.057	725.845	0.895586	0.900891
BRUKINa3020	CKMT1A	395.356	441.252	0.895987	0.901199
BRUKINa1070	PRKAR2A	182.472	203.593	0.896261	0.904208
BRUKINa1462	VRK2	344.669	384.558	0.896274	0.901058
BRUKINa3034	CDK11A	868.009	968.265	0.896458	0.901058
BRUKINa0792	NPR1	513.203	572.154	0.896965	0.902745
BRUKINa1507	PIP5K1B	314.257	350.242	0.897258	0.904208
BRUKINa1427	TPR	62.0912	69.1979	0.897298	0.92028
BRUKINa1653	CDKL2	291.448	324.725	0.897523	0.904208
BRUKINa1572	CASK	390.287	434.592	0.898054	0.904208
BRUKINa0151	CAMK2A	266.105	296.253	0.898235	0.905987
BRUKINa1684	LATS1	416.898	464.083	0.898326	0.90318
BRUKINa2321	RFK	110.244	122.686	0.898584	0.912244
BRUKINa2241	STK26	477.722	531.565	0.898708	0.904208
BRUKINa2871	DCLK2	324.395	360.845	0.898986	0.905987
BRUKINa2247	ZAK	556.286	618.517	0.899387	0.905368
BRUKINa2570	MAP3K19	210.35	233.843	0.899533	0.907934
BRUKINa2435	TAOK1	425.768	473.163	0.899833	0.905368
BRUKINa1710	MAGI1	471.386	523.71	0.90009	0.905987
BRUKINa2813	PNCK	299.051	332.055	0.900608	0.909815
BRUKINa2652	CARD11	311.723	346.094	0.900688	0.905987
BRUKINa2358	BMP2K	394.089	437.486	0.900804	0.907934
BRUKINa1751	SH3BP5	780.575	866.53	0.900805	0.905987
BRUKINa1963	AAK1	212.884	236.187	0.901336	0.907738
BRUKINa1550	DGKD	159.663	177.109	0.901495	0.910531
BRUKINa2909	AK9	243.296	269.853	0.901589	0.910961
BRUKINa3113	Non-Targeting_Control	163.465	181.297	0.901641	0.91205
BRUKINa2314	FGGY	135.587	150.25	0.902411	0.912244
BRUKINa3006	IDNK	386.486	428.219	0.902543	0.909815
BRUKINa0945	PHKG2	196.411	217.376	0.903553	0.912244
BRUKINa1977	ARSG	812.254	898.285	0.904227	0.910961
BRUKINa0039	ADRBK2	352.272	389.542	0.904324	0.912244
BRUKINa2123	EIF2AK1	240.762	266.119	0.904713	0.912244
BRUKINa2802	PIP5KL1	729.888	806.716	0.904764	0.910961
BRUKINa1069	PRKAR2A	258.502	285.621	0.905051	0.912244
BRUKINa2904	HIPK1	197.678	218.388	0.905168	0.912244
BRUKINa2499	WNK4	310.456	342.961	0.905221	0.912244
BRUKINa1746	EIF2AK3	211.617	233.743	0.90534	0.912326
BRUKINa0065	AMHR2	404.226	446.441	0.905441	0.912244
BRUKINa2145	HIPK2	164.732	181.899	0.90562	0.912908
BRUKINa0501	GALK1	316.792	349.782	0.905682	0.912244
BRUKINa2049	DAPK2	154.594	170.547	0.906461	0.915317
BRUKINa1579	PRKRA	67.1598	74.0636	0.906787	0.926457
BRUKINa2439	TRIB3	211.617	233.346	0.906882	0.915317
BRUKINa1339	SRPK2	201.48	222.054	0.907344	0.916211
BRUKINa0869	PDK1	202.747	223.259	0.908124	0.915317
BRUKINa0762	MYT1	273.708	301.347	0.908282	0.915317
BRUKINa0328	DAPK1	167.266	184.057	0.908774	0.921048
BRUKINa0041	AK1	262.304	288.589	0.908918	0.919514
BRUKINa2054	TSSK2	288.914	317.791	0.909132	0.915317
BRUKINa2185	AK3	352.272	387.474	0.909151	0.918538
BRUKINa0839	PCK1	685.537	754.024	0.909172	0.915317
BRUKINa2785	GRK7	378.883	416.728	0.909185	0.915317
BRUKINa2667	TTBK1	394.089	433.05	0.910031	0.92028
BRUKINa1073	PRKAR2B	729.888	801.789	0.910324	0.916253
BRUKINa0706	MET	627.248	687.684	0.912117	0.921048
BRUKINa2535	LRRK1	458.714	502.86	0.912211	0.921048
BRUKINa1247	MOK	157.129	172.248	0.912225	0.924441
BRUKINa0245	CLK1	653.858	716.759	0.912243	0.92028
BRUKINa3092	Non-Targeting_Control	480.256	526.293	0.912526	0.921048
BRUKINa2399	ADCK3	357.341	391.432	0.912908	0.921048
BRUKINa1157	MAPK8	340.868	373.325	0.913059	0.921048
BRUKINa1773	ULK2	405.493	444	0.913274	0.921048
BRUKINa0260	MAP3K8	596.836	653.492	0.913302	0.921048
BRUKINa2541	PEAK1	245.83	269.126	0.913439	0.921048
BRUKINa1846	TRIB1	333.265	364.825	0.913492	0.922103
BRUKINa2715	MYLK3	420.699	460.487	0.913596	0.921048
BRUKINa0984	PIK3R1	458.714	502.063	0.91366	0.921048
BRUKINa3068	Non-Targeting_Control	679.201	743.279	0.91379	0.921048
BRUKINa2925	ANKK1	197.678	216.262	0.914069	0.922516
BRUKINa2661	KIAA1804	259.769	284.132	0.914255	0.922103
BRUKINa1325	SRM	24.0762	26.3312	0.914358	0.948947
BRUKINa1703	DCLK1	500.531	547.174	0.914757	0.922103
BRUKINa1344	STK3	522.073	570.681	0.914824	0.923404
BRUKINa1483	MAPKAPK3	370.013	404.441	0.914875	0.924441
BRUKINa1374	SYK	438.44	478.97	0.915381	0.923404
BRUKINa0480	FXN	144.457	157.741	0.915784	0.926457
BRUKINa1897	MAP3K2	368.746	402.555	0.916012	0.923404
BRUKINa0997	PIP4K2A	249.632	272.497	0.916091	0.924441
BRUKINa2437	TRIB3	487.859	531.912	0.917181	0.924441
BRUKINa2179	PIK3R4	38.015	41.437	0.917417	0.946478
BRUKINa0336	DCK	400.425	436.35	0.91767	0.926457
BRUKINa2744	LRRK2	405.493	441.748	0.917928	0.926457
BRUKINa0334	DAPK3	392.822	427.896	0.918032	0.926457
BRUKINa2479	CERK	485.325	528.576	0.918175	0.926457
BRUKINa1360	STK10	367.478	399.797	0.919161	0.926457
BRUKINa2689	ADCK2	604.439	657.579	0.919187	0.926457
BRUKINa0049	AK4	242.029	263.266	0.919333	0.930636
BRUKINa3106	Non-Targeting_Control	619.645	673.996	0.919359	0.926457
BRUKINa3048	C8orf44-SGK3	311.723	339.02	0.919483	0.926457
BRUKINa0458	FGFR2	281.311	305.93	0.919527	0.929288
BRUKINa1348	STK4	283.845	308.642	0.919659	0.926457
BRUKINa0968	PIK3CB	470.119	511.071	0.91987	0.928978
BRUKINa2798	LRGUK	772.972	840.076	0.920121	0.926457
BRUKINa1892	PLK4	27.8777	30.2888	0.920395	0.934944
BRUKINa0234	CKMT2	217.953	236.796	0.920423	0.926954
BRUKINa1245	MOK	120.381	130.725	0.920873	0.934944
BRUKINa1244	MOK	306.654	332.929	0.921081	0.929288
BRUKINa3072	Non-Targeting_Control	523.34	568.161	0.921113	0.929288
BRUKINa0740	MST1	297.784	323.097	0.921656	0.929288
BRUKINa0837	PCK1	167.266	181.294	0.922626	0.934944
BRUKINa3063	Non-Targeting_Control	223.021	241.721	0.92264	0.934944
BRUKINa0937	PHKB	165.999	179.891	0.922776	0.930636
BRUKINa1284	RPS6KA2	566.424	613.608	0.923104	0.932995
BRUKINa2495	NADK	238.227	257.973	0.923457	0.934944
BRUKINa1808	GNE	212.884	230.475	0.923676	0.933521
BRUKINa0799	NPR2	415.631	449.951	0.923725	0.933618
BRUKINa2250	PANK1	849.002	918.299	0.924537	0.934944
BRUKINa1050	PRKACB	429.57	464.628	0.924545	0.934944
BRUKINa2229	NLK	509.401	550.468	0.925396	0.934944
BRUKINa2931	PAN3	259.769	280.599	0.925767	0.934944
BRUKINa1699	MAP3K13	259.769	280.485	0.926144	0.934944
BRUKINa1652	CDKL2	572.759	617.934	0.926894	0.934944
BRUKINa1800	OXSR1	648.789	699.859	0.927029	0.934944
BRUKINa3059	Non-Targeting_Control	603.171	650.59	0.927115	0.93584
BRUKINa1701	DCLK1	326.929	352.628	0.927121	0.934944
BRUKINa0191	CDK5	382.684	412.623	0.927443	0.93584
BRUKINa1779	SLK	255.968	275.845	0.92794	0.93584
BRUKINa2945	PGM2L1	217.953	234.848	0.928057	0.93584
BRUKINa1964	LMTK2	84.9002	91.4725	0.92815	0.939077
BRUKINa1417	TK1	452.379	487.253	0.928427	0.939238
BRUKINa2950	KSR2	361.143	388.721	0.929053	0.941449
BRUKINa2576	ALPK1	433.371	466.381	0.929222	0.940854
BRUKINa2132	RPS6KA6	486.592	523.449	0.929589	0.940854
BRUKINa2221	TRIM33	106.442	114.493	0.929679	0.946138
BRUKINa0758	MYLK	245.83	264.268	0.93023	0.940854
BRUKINa0832	PAK3	302.853	325.516	0.930378	0.940854
BRUKINa2142	TRIB2	480.256	516.168	0.930427	0.942877
BRUKINa2713	MYLK3	285.113	306.419	0.930468	0.945473
BRUKINa0128	DDR1	81.0987	87.1143	0.930945	0.94681
BRUKINa1613	TRIM24	202.747	217.715	0.931247	0.944235
BRUKINa1452	UCK2	223.021	239.479	0.931279	0.946478
BRUKINa1658	MAP3K14	347.204	372.731	0.931514	0.945473
BRUKINa1603	RIPK2	447.31	480.058	0.931784	0.945473
BRUKINa2806	TAF1L	382.684	410.66	0.931877	0.944309
BRUKINa2983	CDKL4	277.51	297.729	0.932087	0.945473
BRUKINa1954	TWF2	77.2972	82.9131	0.932268	0.946478
BRUKINa1141	MAPK3	343.402	368.337	0.932304	0.945474
BRUKINa0520	GRK4	169.8	181.952	0.933213	0.946109
BRUKINa3105	Non-Targeting_Control	574.027	614.691	0.933846	0.946478
BRUKINa0553	GUCY2F	447.31	478.671	0.934483	0.946478
BRUKINa0823	DDR2	387.753	414.893	0.934586	0.946478
BRUKINa2441	MARK4	342.135	366.008	0.934775	0.946478
BRUKINa2458	SNX16	333.265	356.383	0.935132	0.946478
BRUKINa0681	MARK3	367.478	392.929	0.935228	0.946478
BRUKINa1624	CDK5R1	320.593	342.792	0.935242	0.946478
BRUKINa1228	PTK7	223.021	238.438	0.935342	0.946478
BRUKINa1496	NME5	662.728	708.534	0.935352	0.946478
BRUKINa0030	ADK	402.959	430.748	0.935486	0.946478
BRUKINa2363	SCYL2	295.25	315.498	0.935823	0.946478
BRUKINa0454	FGFR3	429.57	458.999	0.935884	0.946478
BRUKINa0150	CAMK2A	103.908	111.025	0.935896	0.946478
BRUKINa1610	DYRK4	399.158	426.47	0.935957	0.946478
BRUKINa2974	NRBP2	442.241	472.333	0.936291	0.946478
BRUKINa1886	CAMKK2	586.698	626.571	0.936363	0.946478
BRUKINa0142	CALM3	340.868	363.753	0.937086	0.946478
BRUKINa2958	NEK8	249.632	266.362	0.93719	0.946478
BRUKINa0980	PIK3CG	325.662	347.32	0.937641	0.946478
BRUKINa1080	PRKCB	613.309	654.074	0.937675	0.946478
BRUKINa2601	ADPGK	292.716	312.161	0.937708	0.946478
BRUKINa2832	MPP7	703.278	749.827	0.93792	0.946478
BRUKINa2033	PIP5K1C	713.415	760.23	0.93842	0.946478
BRUKINa3019	WEE2	261.036	278.164	0.938425	0.947464
BRUKINa2438	TRIB3	321.86	342.761	0.939023	0.946478
BRUKINa0384	EPHA4	517.004	550.519	0.939121	0.94681
BRUKINa1013	PKM	160.93	171.263	0.939668	0.946478
BRUKINa1400	TGFBR1	316.792	337.12	0.939699	0.946478
BRUKINa0566	HCK	572.759	609.478	0.939755	0.946478
BRUKINa1802	OXSR1	361.143	384.253	0.939856	0.947464
BRUKINa0550	GUCY2C	264.838	281.688	0.940181	0.94681
BRUKINa2103	HSPB8	164.732	175.189	0.940306	0.947464
BRUKINa0392	EPHA7	517.004	549.781	0.940383	0.947464
BRUKINa3000	MAP3K15	522.073	554.939	0.940775	0.947464
BRUKINa1725	STK17B	196.411	208.683	0.941192	0.948505
BRUKINa2180	MINK1	561.355	596.394	0.941248	0.947464
BRUKINa0114	BRDT	359.875	382.141	0.941734	0.947464
BRUKINa0938	PHKB	342.135	363.291	0.941766	0.948505
BRUKINa1213	PRPS2	239.495	254.279	0.941859	0.948505
BRUKINa1896	MAP3K2	485.325	515.275	0.941876	0.948505
BRUKINa0251	CLK2	299.051	317.369	0.942284	0.948947
BRUKINa2674	MYLK2	287.647	305.229	0.942397	0.948505
BRUKINa1678	MAP3K6	281.311	298.502	0.942408	0.948947
BRUKINa2065	SGK3	340.868	361.439	0.943086	0.948505
BRUKINa0296	CSNK1G3	424.501	450.003	0.943329	0.948947
BRUKINa1556	MAPKAPK5	373.814	396.189	0.943525	0.948505
BRUKINa1375	SYK	513.203	543.901	0.943559	0.948947
BRUKINa3018	WEE2	253.433	268.585	0.943589	0.948947
BRUKINa1264	BRD2	149.526	158.294	0.944609	0.951217
BRUKINa0244	CLK1	359.875	380.948	0.944683	0.948947
BRUKINa0381	EPHA3	508.134	537.456	0.945443	0.951217
BRUKINa0323	DGKG	561.355	593.577	0.945715	0.951217
BRUKINa1432	TTK	78.5644	83.0691	0.945771	0.954673
BRUKINa0395	EPHA7	229.357	242.472	0.945911	0.951905
BRUKINa1840	NME6	46.8852	49.5556	0.946113	0.951217
BRUKINa0584	IGF1R	742.56	784.797	0.946181	0.951217
BRUKINa2051	DAPK2	282.578	298.424	0.946902	0.951905
BRUKINa2606	UCK1	278.777	294.215	0.947526	0.951905
BRUKINa2265	CSNK1G1	624.713	659.183	0.947708	0.951905
BRUKINa0453	FGFR3	173.602	183.166	0.947785	0.954673
BRUKINa0671	LYN	753.964	795.305	0.948019	0.951905
BRUKINa0674	MAK	456.18	480.986	0.948428	0.954673
BRUKINa0902	PFKFB4	183.739	193.602	0.949058	0.954673
BRUKINa2967	EPHA6	264.838	279.04	0.949103	0.954673
BRUKINa2594	TSSK3	448.577	472.124	0.950125	0.956974
BRUKINa2018	SIK2	311.723	327.91	0.950637	0.957169
BRUKINa0492	FYN	221.754	233.216	0.950854	0.957169
BRUKINa2152	EEF2K	240.762	253.18	0.950952	0.957169
BRUKINa1881	ERN2	394.089	414.23	0.951377	0.959344
BRUKINa2022	PPIP5K2	258.502	271.709	0.951393	0.959268
BRUKINa1787	MELK	276.242	290.284	0.951628	0.959972
BRUKINa3013	EIF2AK4	86.1674	90.5373	0.951733	0.962358
BRUKINa2648	NTPCR	475.188	499.285	0.951737	0.959344
BRUKINa0478	FLT4	191.342	201.002	0.951941	0.960478
BRUKINa2501	WNK3	331.998	348.726	0.95203	0.957467
BRUKINa2261	MYO3A	447.31	469.768	0.952192	0.959344
BRUKINa0162	CAMK2G	312.99	328.687	0.952245	0.957539
BRUKINa3039	MORN2	1121.44	1177.48	0.952411	0.959268
BRUKINa1060	PRKAR1A	338.334	355.084	0.952827	0.960478
BRUKINa1904	NEK6	395.356	414.846	0.953019	0.960478
BRUKINa0186	CDK4	290.181	304.476	0.953052	0.960512
BRUKINa0349	DLG3	414.364	434.445	0.953778	0.960512
BRUKINa1845	TRIB1	301.586	316.166	0.953885	0.960512
BRUKINa0640	KDR	291.448	305.385	0.954364	0.960644
BRUKINa1439	TTN	434.638	454.896	0.955466	0.960881
BRUKINa2920	IPMK	122.915	128.603	0.955773	0.960512
BRUKINa2923	IPMK	274.975	287.636	0.955982	0.960644
BRUKINa2268	RIPK4	329.463	344.537	0.95625	0.962358
BRUKINa2944	PGM2L1	253.433	265.005	0.956336	0.962358
BRUKINa2336	STRADB	519.538	543.216	0.956412	0.962358
BRUKINa1945	IRAK3	546.149	570.805	0.956804	0.962358
BRUKINa1629	STK19	318.059	332.395	0.956871	0.962358
BRUKINa1632	SPHK1	414.364	433.003	0.956953	0.962358
BRUKINa0773	NEK3	443.508	463.426	0.95702	0.962358
BRUKINa1928	CIT	65.8927	68.8507	0.957037	0.960975
BRUKINa0702	MAP3K5	392.822	410.349	0.957288	0.962358
BRUKINa1985	MAST1	337.066	352.037	0.957475	0.962358
BRUKINa1777	SLK	532.21	555.611	0.957882	0.962358
BRUKINa0629	JAK1	159.663	166.675	0.95793	0.962358
BRUKINa1095	PRKCG	451.111	470.87	0.958038	0.962358
BRUKINa1801	OXSR1	527.141	550.188	0.958112	0.962358
BRUKINa0666	LTK	283.845	296.044	0.958796	0.962358
BRUKINa2608	RPS6KL1	187.541	195.443	0.959566	0.964666
BRUKINa1290	RPS6KA3	519.538	541.329	0.959746	0.963872
BRUKINa1027	EXOSC10	108.976	113.531	0.959883	0.962358
BRUKINa2808	DGKK	376.349	391.966	0.960157	0.964666
BRUKINa1998	TNIK	144.457	150.433	0.960278	0.965184
BRUKINa3130	Non-Targeting_Control	514.47	535.728	0.960318	0.964666
BRUKINa2029	SIK3	372.547	387.843	0.960561	0.964666
BRUKINa1041	PRKAB2	173.602	180.652	0.960972	0.965184
BRUKINa2134	RPS6KA6	410.562	427.187	0.961083	0.964666
BRUKINa1861	TESK2	187.541	195.101	0.96125	0.965184
BRUKINa2687	TPD52L3	501.798	521.83	0.961612	0.964666
BRUKINa0177	CDK2	243.296	252.941	0.961867	0.967282
BRUKINa1315	MAP2K4	152.06	158.039	0.962167	0.970028
BRUKINa1071	PRKAR2A	235.693	244.96	0.962168	0.965184
BRUKINa2497	WNK4	206.548	214.502	0.962921	0.967344
BRUKINa0337	DCK	356.074	369.723	0.963083	0.96926
BRUKINa2089	TKFC	410.562	426.298	0.963087	0.967282
BRUKINa0113	BRDT	473.92	491.663	0.963912	0.967282
BRUKINa2377	PBK	261.036	270.795	0.963965	0.970028
BRUKINa2640	MEX3B	306.654	317.844	0.964794	0.96926
BRUKINa1268	ROCK1	397.89	412.326	0.964991	0.969054
BRUKINa2975	NRBP2	523.34	542.052	0.965479	0.970028
BRUKINa3114	Non-Targeting_Control	214.151	221.799	0.965517	0.970986
BRUKINa0057	AKT2	182.472	188.936	0.965789	0.970028
BRUKINa0607	IRAK1	234.426	242.68	0.965989	0.970028
BRUKINa0364	EGFR	36.7478	38.0359	0.966135	0.970028
BRUKINa1697	MAP3K13	499.264	516.577	0.966485	0.970028
BRUKINa3049	C8orf44-SGK3	525.874	543.792	0.96705	0.970028
BRUKINa3097	Non-Targeting_Control	429.57	444.183	0.9671	0.970028
BRUKINa1448	TYRO3	440.974	455.848	0.967371	0.970028
BRUKINa0380	EPHA3	188.808	195.147	0.967515	0.970028
BRUKINa1965	LMTK2	176.136	182.022	0.967666	0.972086
BRUKINa1232	TWF1	121.648	125.704	0.967737	0.971286
BRUKINa2259	FGFRL1	343.402	354.837	0.967774	0.97147
BRUKINa1329	SRMS	55.7553	57.604	0.967908	0.970094
BRUKINa0824	PAK1	598.103	617.63	0.968384	0.971534
BRUKINa0344	DLG1	319.326	329.544	0.968995	0.972086
BRUKINa1447	TYK2	841.399	868.197	0.969133	0.971534
BRUKINa0695	MAP3K3	239.495	247.11	0.969181	0.972086
BRUKINa1581	STK16	229.357	236.641	0.969222	0.972086
BRUKINa0859	PDGFRA	269.907	278.324	0.969758	0.971534
BRUKINa2039	BRD4	136.854	141.099	0.969916	0.971534
BRUKINa0554	GUCY2F	466.317	480.758	0.969963	0.972086
BRUKINa2301	ULK4	693.14	714.35	0.970309	0.972086
BRUKINa1670	PAPSS2	309.189	318.534	0.970661	0.972086
BRUKINa2035	PIP5K1C	188.808	194.455	0.970962	0.972086
BRUKINa3118	Non-Targeting_Control	586.698	603.844	0.971605	0.972086
BRUKINa1594	TNK1	596.836	614.109	0.971873	0.972086
BRUKINa0515	GK	845.2	869.541	0.972008	0.972086
BRUKINa1503	PIP5K1A	110.244	113.394	0.972221	0.975345
BRUKINa2275	GSAP	268.639	276.306	0.972252	0.972086
BRUKINa1201	EIF2AK2	254.701	261.927	0.972411	0.972086
BRUKINa1640	PRPF4B	223.021	229.305	0.972599	0.975345
BRUKINa2254	PRKAG3	307.922	316.543	0.972763	0.972086
BRUKINa2840	HIPK4	492.928	506.645	0.972927	0.972086
BRUKINa2412	SCYL3	443.508	455.718	0.973208	0.974386
BRUKINa1140	MAPK3	380.15	390.365	0.973833	0.975345
BRUKINa2098	AK5	613.309	629.779	0.973848	0.974386
BRUKINa1194	MAP2K6	306.654	314.82	0.974064	0.974386
BRUKINa1827	HIPK3	618.377	634.764	0.974184	0.974386
BRUKINa2308	PANK4	496.729	509.847	0.974272	0.974386
BRUKINa2161	PKN3	503.065	516.088	0.974767	0.975345
BRUKINa2445	MPP4	549.95	564.011	0.97507	0.974386
BRUKINa2835	MPP7	269.907	276.78	0.975167	0.974386
BRUKINa2113	RPS6KC1	570.225	584.622	0.975374	0.975345
BRUKINa1781	IP6K1	272.441	279.255	0.975599	0.975678
BRUKINa1482	MAPKAPK3	448.577	459.652	0.975906	0.975345
BRUKINa2804	TAF1L	247.098	253.032	0.976548	0.979267
BRUKINa0648	KIT	437.173	447.563	0.976784	0.977113
BRUKINa2444	MPP4	296.517	303.418	0.977257	0.977113
BRUKINa2761	PLK5	482.791	493.669	0.977963	0.977113
BRUKINa3127	Non-Targeting_Control	435.905	445.658	0.978117	0.977113
BRUKINa2657	BRSK1	285.113	291.415	0.978374	0.98009
BRUKINa1125	PRKDC	130.518	133.395	0.978431	0.979811
BRUKINa0567	HCK	409.295	418.099	0.978943	0.98
BRUKINa1235	TWF1	179.938	183.8	0.978984	0.977113
BRUKINa0240	CKS2	197.678	201.859	0.979287	0.979811
BRUKINa2460	FN3K	297.784	303.872	0.979965	0.979811
BRUKINa1388	TEC	337.066	343.887	0.980167	0.98235
BRUKINa0605	IRAK1	428.302	436.937	0.980239	0.981345
BRUKINa0883	PDK4	599.37	610.699	0.981449	0.98235
BRUKINa1324	SRM	50.6867	51.6337	0.981658	0.981345
BRUKINa1419	TK1	92.5032	94.2099	0.981884	0.984534
BRUKINa0335	DAPK3	98.839	100.651	0.981996	0.98009
BRUKINa0359	DTYMK	7.603	7.73986	0.982317	0.988316
BRUKINa1381	TAF9	135.587	137.987	0.982603	0.984534
BRUKINa1597	RIPK1	364.944	371.345	0.982763	0.98235
BRUKINa1826	HIPK3	223.021	226.892	0.982942	0.988316
BRUKINa0009	ACVR1	491.661	500.007	0.983309	0.984534
BRUKINa2253	PRKAG3	453.646	461.027	0.98399	0.986064
BRUKINa1589	LAMTOR3	63.3583	64.3722	0.984251	0.990013
BRUKINa1582	STK16	503.065	510.978	0.984515	0.988316
BRUKINa1317	SGK1	499.264	506.995	0.984752	0.988316
BRUKINa2197	VRK3	944.039	958.462	0.984952	0.988316
BRUKINa0934	PHKA2	234.426	237.943	0.985217	0.988674
BRUKINa1262	RNASEL	432.104	438.492	0.985431	0.989242
BRUKINa1305	MAPK12	290.181	294.102	0.98667	0.990013
BRUKINa0312	DGKA	253.433	256.815	0.986831	0.990013
BRUKINa0001	ABL1	408.028	413.45	0.986885	0.990013
BRUKINa2742	IP6K3	684.27	693.309	0.986963	0.990013
BRUKINa2463	FN3K	408.028	413.207	0.987466	0.990013
BRUKINa1909	FASTK	212.884	215.552	0.987622	0.989126
BRUKINa0040	AK1	508.134	514.411	0.987798	0.990013
BRUKINa2093	RAB11FIP5	268.639	271.891	0.988039	0.990013
BRUKINa1104	PKN1	172.335	174.318	0.988624	0.992119
BRUKINa1687	LATS1	576.561	583.178	0.988653	0.990013
BRUKINa0878	PDK3	728.621	736.639	0.989115	0.990156
BRUKINa1257	TRIM27	278.777	281.738	0.989491	0.990013
BRUKINa0642	KDR	101.373	102.429	0.989697	0.993452
BRUKINa0893	PFKFB2	405.493	409.625	0.989913	0.992119
BRUKINa2016	SIK2	503.065	508.1	0.990091	0.993214
BRUKINa1789	TLK1	282.578	285.221	0.990735	0.992714
BRUKINa2401	CAMK1D	591.767	597.235	0.990845	0.992714
BRUKINa0811	NTRK3	362.41	365.589	0.991303	0.993452
BRUKINa1195	MAP2K6	328.196	330.964	0.991636	0.993452
BRUKINa2302	ULK4	276.242	278.498	0.9919	0.993452
BRUKINa1341	NEK4	351.005	353.759	0.992215	0.99459
BRUKINa0574	HK2	239.495	241.31	0.992476	0.993452
BRUKINa1222	PTK2	277.51	279.505	0.992863	0.993452
BRUKINa0650	KIT	235.693	237.385	0.992874	0.993452
BRUKINa2942	STK32C	582.897	587.06	0.992908	0.993452
BRUKINa0404	EPHB2	451.111	454.177	0.993251	0.99474
BRUKINa2708	NEK9	525.874	529.168	0.993777	0.993452
BRUKINa2345	PLXNA3	274.975	276.653	0.993935	0.993452
BRUKINa1258	TRIM27	338.334	340.336	0.994115	0.995364
BRUKINa2751	CSNK1A1L	139.388	140.191	0.994272	0.995364
BRUKINa2906	HIPK1	470.119	472.663	0.994618	0.995364
BRUKINa0868	PDK1	485.325	487.644	0.995244	0.995364
BRUKINa1351	STK4	495.462	497.609	0.995686	0.995364
BRUKINa0841	PCK2	342.135	343.537	0.995919	0.996585
BRUKINa1825	HIPK3	179.938	180.616	0.996244	0.99474
BRUKINa1810	GNE	371.28	372.655	0.996309	0.996585
BRUKINa1504	PIP5K1B	349.738	350.998	0.996412	0.995364
BRUKINa2827	TRPM6	320.593	321.727	0.996475	0.996095
BRUKINa3064	Non-Targeting_Control	497.997	499.698	0.996596	0.995364
BRUKINa1336	SRPK2	395.356	396.563	0.996956	0.996908
BRUKINa3149	Non-Targeting_Control	574.027	575.779	0.996957	0.997028
BRUKINa1901	PLK2	149.526	149.887	0.997587	0.996908
BRUKINa1811	GNE	190.075	190.487	0.997835	1
BRUKINa0290	CSNK1E	202.747	203.133	0.998099	0.996585
BRUKINa0623	ITPKA	196.411	196.713	0.998464	0.998654
BRUKINa2831	STK35	157.129	157.158	0.999811	1
BRUKINa2881	FUK	315.525	315.577	0.999834	1

## Sheet: Table S3
Supplementary Table S3. List of non-targeting control sgRNAs
sgRNA	Gene	Counts	Control counts (mean)	Fold Change	p-value (adj.)
BRUKINa3101	Non-Targeting_Control	376.349	622.872	0.604215	0.320383
BRUKINa3104	Non-Targeting_Control	219.22	359.954	0.609022	0.342499
BRUKINa3077	Non-Targeting_Control	337.066	548.846	0.614137	0.346389
BRUKINa3147	Non-Targeting_Control	489.126	770.298	0.634983	0.382469
BRUKINa3066	Non-Targeting_Control	181.205	284.374	0.637206	0.405446
BRUKINa3054	Non-Targeting_Control	253.433	392.794	0.645207	0.411305
BRUKINa3148	Non-Targeting_Control	433.371	653.179	0.66348	0.439189
BRUKINa3052	Non-Targeting_Control	290.181	412.331	0.703758	0.524849
BRUKINa3115	Non-Targeting_Control	371.28	510.541	0.727229	0.577341
BRUKINa3123	Non-Targeting_Control	321.86	440.436	0.730778	0.586809
BRUKINa3129	Non-Targeting_Control	311.723	426.185	0.731427	0.588167
BRUKINa3087	Non-Targeting_Control	229.357	311.058	0.737345	0.612395
BRUKINa3117	Non-Targeting_Control	494.195	657.805	0.751279	0.642112
BRUKINa3056	Non-Targeting_Control	461.249	596.734	0.772956	0.685968
BRUKINa3082	Non-Targeting_Control	361.143	465.056	0.776557	0.690533
BRUKINa3055	Non-Targeting_Control	179.938	229.325	0.78464	0.717334
BRUKINa3065	Non-Targeting_Control	503.065	638.904	0.787388	0.719038
BRUKINa3124	Non-Targeting_Control	427.035	539.034	0.792223	0.729647
BRUKINa3138	Non-Targeting_Control	320.593	400.663	0.800157	0.749317
BRUKINa3121	Non-Targeting_Control	376.349	469.402	0.801761	0.750502
BRUKINa3080	Non-Targeting_Control	774.239	960.605	0.805991	0.75456
BRUKINa3139	Non-Targeting_Control	681.736	834.984	0.816465	0.774878
BRUKINa3095	Non-Targeting_Control	223.021	273.093	0.816649	0.784142
BRUKINa3108	Non-Targeting_Control	368.746	446.498	0.825861	0.793987
BRUKINa3141	Non-Targeting_Control	527.141	621.956	0.847554	0.834955
BRUKINa3150	Non-Targeting_Control	432.104	506.823	0.852574	0.840892
BRUKINa3126	Non-Targeting_Control	714.682	835.351	0.855547	0.84123
BRUKINa3100	Non-Targeting_Control	505.6	582.043	0.868664	0.865288
BRUKINa3151	Non-Targeting_Control	728.621	829.881	0.877982	0.878475
BRUKINa3103	Non-Targeting_Control	404.226	458.111	0.882376	0.892473
BRUKINa3113	Non-Targeting_Control	163.465	181.297	0.901641	0.91205
BRUKINa3092	Non-Targeting_Control	480.256	526.293	0.912526	0.921048
BRUKINa3068	Non-Targeting_Control	679.201	743.279	0.91379	0.921048
BRUKINa3106	Non-Targeting_Control	619.645	673.996	0.919359	0.926457
BRUKINa3072	Non-Targeting_Control	523.34	568.161	0.921113	0.929288
BRUKINa3063	Non-Targeting_Control	223.021	241.721	0.92264	0.934944
BRUKINa3059	Non-Targeting_Control	603.171	650.59	0.927115	0.93584
BRUKINa3105	Non-Targeting_Control	574.027	614.691	0.933846	0.946478
BRUKINa3130	Non-Targeting_Control	514.47	535.728	0.960318	0.964666
BRUKINa3097	Non-Targeting_Control	429.57	444.183	0.9671	0.970028
BRUKINa3114	Non-Targeting_Control	214.151	221.799	0.965517	0.970986
BRUKINa3118	Non-Targeting_Control	586.698	603.844	0.971605	0.972086
BRUKINa3127	Non-Targeting_Control	435.905	445.658	0.978117	0.977113
BRUKINa3064	Non-Targeting_Control	497.997	499.698	0.996596	0.995364
BRUKINa3149	Non-Targeting_Control	574.027	575.779	0.996957	0.997028
BRUKINa3116	Non-Targeting_Control	523.34	521.601	1.00333	1
BRUKINa3074	Non-Targeting_Control	381.417	379.183	1.00589	1
BRUKINa3144	Non-Targeting_Control	509.401	506.348	1.00603	1
BRUKINa3081	Non-Targeting_Control	371.28	367.79	1.00949	1
BRUKINa3136	Non-Targeting_Control	722.285	711.534	1.01511	1
BRUKINa3120	Non-Targeting_Control	604.439	591.407	1.02204	1
BRUKINa3069	Non-Targeting_Control	320.593	311.397	1.02953	1
BRUKINa3111	Non-Targeting_Control	671.598	651.815	1.03035	1
BRUKINa3093	Non-Targeting_Control	299.051	286.407	1.04415	1
BRUKINa3076	Non-Targeting_Control	779.308	738.822	1.0548	1
BRUKINa3119	Non-Targeting_Control	280.044	263.02	1.06472	1
BRUKINa3062	Non-Targeting_Control	629.782	589.477	1.06837	1
BRUKINa3086	Non-Targeting_Control	808.453	756.266	1.06901	1
BRUKINa3070	Non-Targeting_Control	656.392	606.559	1.08216	1
BRUKINa3110	Non-Targeting_Control	325.662	300.08	1.08525	1
BRUKINa3075	Non-Targeting_Control	576.561	529.682	1.0885	1
BRUKINa3067	Non-Targeting_Control	842.666	772.969	1.09017	1
BRUKINa3128	Non-Targeting_Control	670.331	614.479	1.09089	1
BRUKINa3073	Non-Targeting_Control	478.989	437.456	1.09494	1
BRUKINa3137	Non-Targeting_Control	674.133	604.866	1.11452	1
BRUKINa3132	Non-Targeting_Control	605.706	540.397	1.12085	1
BRUKINa3131	Non-Targeting_Control	517.004	455.58	1.13483	1
BRUKINa3133	Non-Targeting_Control	736.224	644.925	1.14156	1
BRUKINa3122	Non-Targeting_Control	864.208	755.113	1.14447	1
BRUKINa3125	Non-Targeting_Control	382.684	322.861	1.18529	1
BRUKINa3090	Non-Targeting_Control	391.555	316.499	1.23714	1
BRUKINa3140	Non-Targeting_Control	624.713	503.947	1.23964	1
BRUKINa3083	Non-Targeting_Control	353.54	283.253	1.24814	1
BRUKINa3134	Non-Targeting_Control	405.493	321.4	1.26165	1
BRUKINa3071	Non-Targeting_Control	267.372	210.768	1.26856	1
BRUKINa3053	Non-Targeting_Control	515.737	403.251	1.27895	1
BRUKINa3142	Non-Targeting_Control	438.44	335.393	1.30724	1
BRUKINa3060	Non-Targeting_Control	572.759	436.533	1.31206	1
BRUKINa3058	Non-Targeting_Control	662.728	503.885	1.31524	1
BRUKINa3085	Non-Targeting_Control	680.469	510.767	1.33225	1
BRUKINa3094	Non-Targeting_Control	435.905	324.43	1.3436	1
BRUKINa3135	Non-Targeting_Control	884.483	656.209	1.34787	1
BRUKINa3107	Non-Targeting_Control	871.811	641.062	1.35995	1
BRUKINa3145	Non-Targeting_Control	344.669	250.635	1.37518	1
BRUKINa3061	Non-Targeting_Control	625.98	456.123	1.37239	1
BRUKINa3096	Non-Targeting_Control	761.567	555.145	1.37184	1
BRUKINa3102	Non-Targeting_Control	1088.5	791.587	1.37508	1
BRUKINa3146	Non-Targeting_Control	1009.93	730.308	1.38289	1
BRUKINa3099	Non-Targeting_Control	467.585	335.167	1.39508	1
BRUKINa3089	Non-Targeting_Control	642.454	456.281	1.40802	1
BRUKINa3057	Non-Targeting_Control	762.835	535.459	1.42464	1
BRUKINa3098	Non-Targeting_Control	401.692	279.178	1.43884	1
BRUKINa3109	Non-Targeting_Control	491.661	335.716	1.46451	1
BRUKINa3112	Non-Targeting_Control	639.919	430.516	1.4864	1
BRUKINa3143	Non-Targeting_Control	541.08	354.115	1.52798	1
BRUKINa3078	Non-Targeting_Control	579.095	371.387	1.55928	1
BRUKINa3079	Non-Targeting_Control	785.644	461.088	1.70389	1
BRUKINa3091	Non-Targeting_Control	873.078	490.536	1.77984	1
BRUKINa3088	Non-Targeting_Control	538.546	294.816	1.82672	1

## Sheet: Table S4
Supplemenatary Table S4. Selected sensitizing hits
sgRNAs	Fold change	p-value (adj.)
MTOR	0.00472931	1.58e-15
SRPK1	0.0115582	4.13e-10
PIK3C3	0.0134207	1.94e-09
DYRK1A	0.0140257	2.57e-09
BAZ1B	0.0151284	5.39e-09
MST1	0.0166964	1.55e-08
PAK2	0.017543	2.44e-08
GTF2H1	0.0183372	3.68e-08
TPR	0.0192011	5.72e-08
EIF2AK4	0.0207477	1.3e-07
PAK2	0.0214009	1.71e-07
CDC7	0.0227556	3.21e-07
MAP2K7	0.0922679	4.19e-07
RIOK2	0.023963	4.99e-07
MAP3K7	0.0246003	6.29e-07
LAMTOR3	0.116508	8.34e-07
CDK1	0.0271503	1.1e-06
CAD	0.106136	1.37e-06
TP53RK	0.0275258	1.72e-06
MVK	0.027615	1.72e-06
PKMYT1	0.0302688	3e-06
BUB1	0.0296177	3.36e-06
RFK	0.0299491	3.63e-06
PLK1	0.030526	4.26e-06
PNKP	0.0308727	4.62e-06
DTYMK	0.0547187	5.22e-06
PMVK	0.0337561	1.09e-05
WEE1	0.0341982	1.21e-05
TP53RK	0.0802691	1.73e-05
ATM	0.154464	1.85e-05
PIK3CA	0.161227	1.85e-05
PIK3CA	0.165991	2.07e-05
CDC7	0.0372532	2.45e-05
NUP62	0.0419056	7.54e-05
CMPK1	0.0424185	8e-05
COASY	0.0425366	8e-05
TNK2	0.194247	8e-05
MTOR	0.175934	8.66e-05
MAPK14	0.171736	9.63e-05
PAK2	0.0449962	0.000125918
LRPPRC	0.0456034	0.000139205
AURKA	0.0476312	0.000202966
HUS1	0.0496476	0.00022471
CHEK1	0.0490134	0.000245674
PI4K2A	0.213681	0.000245674
TP53RK	0.0499528	0.000285105
NME6	0.0506709	0.000314701
NOL9	0.0507494	0.000314701
SEPHS2	0.0526475	0.000426403
NME6	0.219358	0.000450871
LAMTOR3	0.222313	0.000466117
HK2	0.240762	0.000539102
MASTL	0.054715	0.000550993
MAPK14	0.195895	0.000553768
RPS6KA4	0.0553538	0.000586674
MAP2K7	0.223636	0.000662746
GAK	0.0564835	0.000672637
ACTR2	0.188161	0.000674674
NADK	0.2482	0.000811057
CLP1	0.0588786	0.000906436
GUK1	0.061501	0.00105479
EPHB3	0.25013	0.0010707
SMG1	0.0605955	0.00109076
SEPHS2	0.0606806	0.00109076
GUK1	0.187367	0.00139423
EGFR	0.062942	0.00142536
LAMTOR3	0.264478	0.00142602
GTF2H1	0.259936	0.00167582
ACTR2	0.0652092	0.00175949
DGKZ	0.265883	0.00175949
MAPK10	0.279125	0.00175949
CDK7	0.0658339	0.00184564
NEK2	0.0671494	0.00184564
CDC7	0.0660426	0.00186683
STK35	0.272024	0.00221727
SEPHS2	0.0687533	0.0024762
IRAK1	0.288574	0.0024762
CRKL	0.069293	0.0025769
MAP3K6	0.28949	0.00265263
RPS6KA4	0.27274	0.00298092
MVK	0.281868	0.00299064
WEE1	0.259979	0.0030446
CDK9	0.0714928	0.00307597
BUB1B	0.0719436	0.00318037
ERBB3	0.210221	0.00318037
ABL2	0.278787	0.00318037
PIK3CA	0.293061	0.00352285
BUB1	0.0738103	0.00364759
EPHA10	0.283238	0.00364759
EXOSC10	0.0758359	0.00383279
GK5	0.308631	0.00412548
NOL9	0.0754445	0.00415184
TRIM28	0.249598	0.00439044
PGK2	0.290366	0.00442161
LRPPRC	0.249118	0.00469872
MAP3K3	0.310293	0.00503787
CSNK1A1	0.0797112	0.00581724
NEK3	0.319244	0.00581724
AKT2	0.323627	0.00648221
HIPK1	0.303276	0.00650062
SRPK1	0.297457	0.00656926
MARK2	0.306031	0.00698161
TEK	0.331134	0.00725639
CHEK1	0.0835785	0.00766725
PI4K2A	0.305212	0.00785961
IPPK	0.324101	0.00785961
NME4	0.338214	0.00802874
MAPK14	0.270996	0.008295
STK11	0.267637	0.00970728

## Sheet: Table S5
Supplementary Table S5. KEGG pathway analysis with 109 sensitizing hits
KEGG pathway	ID	Adjusted P-value	Combined score	Genes
ErbB signaling pathway	hsa04012	2.56103e-10	994.988	MAPK10;PIK3CA;ERBB3;AKT2;ABL2;MAP2K7;PAK2;EGFR;MTOR;CRKL
Cell cycle	hsa04110	4.64105e-09	581.691	WEE1;CDK7;CHEK1;PLK1;CDK1;BUB1B;CDC7;ATM;PKMYT1;BUB1
MAPK signaling pathway	hsa04010	1.85883e-08	309.284	RPS6KA4;MAPK10;MAP3K3;AKT2;MAP3K6;MAP2K7;MAPK14;MAP3K7;PAK2;LAMTOR3;EGFR;CRKL
Progesterone-mediated oocyte maturation	hsa04914	1.88649e-07	466.096	MAPK10;PIK3CA;AKT2;PLK1;CDK1;PKMYT1;MAPK14;BUB1
Neurotrophin signaling pathway	hsa04722	7.50951e-07	342.594	MAPK10;MAP3K3;PIK3CA;IRAK1;AKT2;MAP2K7;MAPK14;CRKL
FoxO signaling pathway	hsa04068	1.3996e-06	292.6	MAPK10;STK11;PIK3CA;AKT2;PLK1;ATM;MAPK14;EGFR
Epstein-Barr virus infection	hsa05169	2.28448e-06	207.111	MAPK10;PIK3CA;IRAK1;AKT2;CDK1;EIF2AK4;MAP2K7;MAPK14;MAP3K7
Toll-like receptor signaling pathway	hsa04620	3.89016e-06	294.106	MAPK10;PIK3CA;IRAK1;AKT2;MAP2K7;MAPK14;MAP3K7
TNF signaling pathway	hsa04668	4.4579e-06	277.941	RPS6KA4;MAPK10;PIK3CA;AKT2;MAP2K7;MAPK14;MAP3K7
Metabolic pathways	hsa01100	2.0157e-05	59.8052	IPPK;DTYMK;MVK;CAD;NME4;DGKZ;HK2;COASY;NME6;GUK1;RFK;PMVK;CMPK1;PIK3C3;PGK2;SEPHS2;PI4K2A;NADK
Choline metabolism in cancer	hsa05231	4.0362e-05	214.235	MAPK10;PIK3CA;AKT2;DGKZ;EGFR;MTOR
HIF-1 signaling pathway	hsa04066	4.05037e-05	207.902	PIK3CA;AKT2;TEK;HK2;EGFR;MTOR
T cell receptor signaling pathway	hsa04660	4.05037e-05	204.848	PIK3CA;AKT2;MAP2K7;MAPK14;MAP3K7;PAK2
Central carbon metabolism in cancer	hsa05230	6.83648e-05	252.919	PIK3CA;AKT2;HK2;EGFR;MTOR
Fc epsilon RI signaling pathway	hsa04664	6.83648e-05	247.353	MAPK10;PIK3CA;AKT2;MAP2K7;MAPK14
Toxoplasmosis	hsa05145	6.83648e-05	168.631	MAPK10;PIK3CA;IRAK1;AKT2;MAPK14;MAP3K7
Osteoclast differentiation	hsa04380	0.000120581	141.608	MAPK10;PIK3CA;AKT2;MAP2K7;MAPK14;MAP3K7
Hepatitis C	hsa05160	0.000120581	139.943	MAPK10;PIK3CA;AKT2;EIF2AK4;MAPK14;EGFR
Insulin signaling pathway	hsa04910	0.000146792	130.564	MAPK10;PIK3CA;AKT2;HK2;MTOR;CRKL
GnRH signaling pathway	hsa04912	0.000224423	159.101	MAPK10;MAP3K3;MAP2K7;MAPK14;EGFR
Ras signaling pathway	hsa04014	0.000231895	88.1525	MAPK10;PIK3CA;AKT2;ABL2;TEK;PAK2;EGFR
Type II diabetes mellitus	hsa04930	0.000257047	240.529	MAPK10;PIK3CA;HK2;MTOR
Phosphatidylinositol signaling system	hsa04070	0.00027883	142.002	IPPK;PIK3CA;PIK3C3;DGKZ;PI4K2A
Chagas disease (American trypanosomiasis)	hsa05142	0.000355149	129.558	MAPK10;PIK3CA;IRAK1;AKT2;MAPK14
Pyrimidine metabolism	hsa00240	0.000356877	127.653	DTYMK;NME6;CAD;CMPK1;NME4
Influenza A	hsa05164	0.000389962	90.3341	MAPK10;PIK3CA;AKT2;EIF2AK4;MAP2K7;MAPK14
mTOR signaling pathway	hsa04150	0.000506139	172.401	STK11;PIK3CA;AKT2;MTOR
Glioma	hsa05214	0.000619816	152.866	PIK3CA;AKT2;EGFR;MTOR
Oocyte meiosis	hsa04114	0.000619816	99.6978	PLK1;CDK1;PKMYT1;BUB1;AURKA
AMPK signaling pathway	hsa04152	0.000619816	98.433	STK11;PIK3CA;AKT2;MAP3K7;MTOR
